# Supplementary material for: Critical functions and key interactions mediated by the RNase E scaffolding domain in Pseudomonas aeruginosa
Source: PLoS Genet. 2025 Mar 17;21(3):e1011618. doi: 10.1371/journal.pgen.1011618 (PMC11964227; doi:10.1371/journal.pgen.1011618)
Supplement: S5 Table — (XLSX) [file pgen.1011618.s005.xlsx]

## Sheet: Sheet1
UniProtKB Accession	Locus Tag	RefSeq Accession	Gene Name	Product Description	Total peptide count replicate 1 RNase E 1-1057-Strep	Total peptide count replicate 2 RNase E 1-1057-Strep	Total peptide count replicate 1 RNase E 1-529-Strep	Total peptide count replicate 2 RNase E 1-529-Strep	Total peptide count replicate 1 WT untagged	Total peptide count replicate 2 WT untagged	RNase E 1-1057-STREP vs untagged	LogFC(RNase E 1-1057-STREP/untagged)	RNase E 1-529-STREP vs untagged	LogFC(RNase E 1-529-STREP/untagged)		Legend for the candidate protein partners
Q9HZM8	PA2976	NP_251666.1	rne	RNase E	250	301	1218	1324	5	2	78.7143	6.29855	363.143	8.50439		Bait protein (RNase E)
Q9HTD1	PA5435	NP_254122.1	PA5435	probable transcarboxylase subunit	167	175	196	233	417	222	0.535211	-0.90182	0.671362	-0.574838		Interaction via RNase E N-terminal domain
Q9HV59	PA4740	NP_253428.1	pnp	polyribonucleotide nucleotidyltransferase	147	309	0	0	0	0	228	7.83289	0	#NUM!		Interaction via RNase E C-terminal domain
Q9HTD0	PA5436	NP_254123.1	PA5436	probable biotin carboxylase subunit of a transcarboxylase	26	22	32	35	96	61	0.305732	-1.70966	0.426752	-1.22853		Proteins present only in one replicate of RNase E 1-1057-Strep samples
Q9HWE1	PA4257	NP_252947.1	rpsC	30S ribosomal protein S3	26	25	23	25	29	13	1.21429	0.280108	1.14286	0.192645
Q9HT20	PA5554	NP_254241.1	atpD	ATP synthase beta chain	25	36	20	25	41	21	0.983871	-0.023459	0.725806	-0.462343
Q9HT18	PA5556	NP_254243.1	atpA	ATP synthase alpha chain	24	24	20	24	30	16	1.04348	0.0614005	0.956522	-0.0641303
P30718	PA4385	NP_253075.1	groEL	GroEL protein	24	36	11	14	17	7	2.5	1.32193	1.04167	0.0588937
Q9I689	PA0428	NP_249119.1	rhlE2	ATP-dependent RNA helicase	17	20	15	13	0	0	18.5	4.20945	14	3.80735
Q9HWD8	PA4260	NP_252950.1	rplB	50S ribosomal protein L2	15	16	9	12	16	6	1.40909	0.494765	0.954545	-0.0671142
Q9HWF8	PA4240	NP_252930.1	rpsK	30S ribosomal protein S11	14	10	12	14	16	8	1	0	1.08333	0.115477
O52759	PA4239	NP_252929.1	rpsD	30S ribosomal protein S4	14	16	9	11	11	8	1.57895	0.658963	1.05263	0.0740006
Q9HWD0	PA4268	NP_252958.1	rpsL	30S ribosomal protein S12	12	7	12	5	13	7	0.95	-0.0740006	0.85	-0.234465
O82850	PA3656	NP_252346.1	rpsB	30S ribosomal protein S2	12	8	7	6	6	3	2.22222	1.152	1.44444	0.530515
Q9HV43	PA4761	NP_253449.1	dnaK	DnaK protein	12	15	23	26	10	0	2.7	1.43296	4.9	2.29278
P37799	PA4847	NP_253534.1	accB	biotin carboxyl carrier protein (BCCP)	12	13	7	7	22	8	0.833333	-0.263034	0.466667	-1.09954
Q9HWC6	PA4273	NP_252963.1	rplA	50S ribosomal protein L1	11	14	3	4	3	2	5	2.32193	1.4	0.485427
Q9HWF2	PA4246	NP_252936.1	rpsE	30S ribosomal protein S5	11	15	17	16	13	10	1.13043	0.176878	1.43478	0.520832
Q9I5V8	PA0579	NP_249270.1	rpsU	30S ribosomal protein S21	10	10	9	11	15	11	0.769231	-0.378512	0.769231	-0.378512
Q9HWE2	PA4256	NP_252946.1	rplP	50S ribosomal protein L16	9	9	9	9	8	9	1.05882	0.0824622	1.05882	0.0824622
Q9HXE5	PA3861	NP_252550.3	rhl	ATP-dependent RNA helicase RhlB	9	5	0	0	0	0	7	2.80735	0	#NUM!
Q9HWF3	PA4245	NP_252935.1	rpmD	50S ribosomal protein L30	8	8	8	9	9	8	0.941176	-0.0874628	1	0
Q9HTN8	PA5316	NP_254003.1	rpmB	50S ribosomal protein L28	8	8	8	8	9	6	1.06667	0.0931094	1.06667	0.0931094
Q9HVY2	PA4433	NP_253123.1	rplM	50S ribosomal protein L13	8	10	5	7	8	6	1.28571	0.36257	0.857143	-0.222392
Q9HUM9	PA4935	NP_253622.1	rpsF	30S ribosomal protein S6	8	7	9	9	8	6	1.07143	0.0995357	1.28571	0.36257
Q9HWF4	PA4244	NP_252934.1	rplO	50S ribosomal protein L15	7	10	5	8	10	7	1	0	0.764706	-0.387023
Q9HWD9	PA4259	NP_252949.1	rpsS	30S ribosomal protein S19	7	8	3	5	7	2	1.66667	0.736966	0.888889	-0.169925
Q9HXQ2	PA3742	NP_252431.1	rplS	50S ribosomal protein L19	7	7	6	7	9	6	0.933333	-0.0995357	0.866667	-0.206451
Q9HYT5	PA3309	NP_251999.1	PA3309	conserved hypothetical protein	7	7	6	11	9	4	1.07692	0.106915	1.30769	0.387023
Q9HWC9	PA4269	NP_252959.1	rpoC	DNA-directed RNA polymerase beta* chain	7	8	2	0	2	0	7.5	2.90689	1	0
Q9HUW8	PA4842	NP_253529.1	PA4842	hypothetical protein	6	7	2	2	2	0	6.5	2.70044	2	1
Q9HWE5	PA4253	NP_252943.1	rplN	50S ribosomal protein L14	6	6	5	6	6	6	1	0	0.916667	-0.125531
G3XD23	PA3158	NP_251848.1	wbpB	UDP-2-acetamido-2-deoxy-d-glucuronic acid 3-dehydrogenase, WbpB	6	4	4	5	4	0	2.5	1.32193	2.25	1.16993
P04739	PA4525	NP_253215.1	pilA	type 4 fimbrial precursor PilA	6	7	5	5	6	4	1.3	0.378512	1	0
P09591	PA4265	NP_252955.1	tufA	elongation factor Tu	6	16	7	13	17	7	0.916667	-0.125531	0.833333	-0.263034
P09591	PA4277	NP_252967.1	tufB	elongation factor Tu	6	16	7	13	17	7	0.916667	-0.125531	0.833333	-0.263034
Q9HWD4	PA4264	NP_252954.1	rpsJ	30S ribosomal protein S10	6	8	6	7	10	7	0.823529	-0.280108	0.764706	-0.387023
P47204	PA4407	NP_253097.1	ftsZ	cell division protein FtsZ	5	7	4	5	0	0	6	2.58496	4.5	2.16993
Q9I299	PA2012	NP_250702.1	liuD	methylcrotonyl-CoA carboxylase, alpha-subunit (biotin-containing)	5	8	6	5	10	3	1	0	0.846154	-0.241008
Q9HT16	PA5558	NP_254245.1	atpF	ATP synthase B chain	5	3	3	3	3	0	2.66667	1.41504	2	1
G3XD74	PA3999	NP_252688.1	dacC	D-ala-D-ala-carboxypeptidase	5	5	0	5	0	0	5	2.32193	2.5	1.32193
O52761	PA4237	NP_252927.1	rplQ	50S ribosomal protein L17	5	5	3	5	4	4	1.25	0.321928	1	0
Q9HWE8	PA4250	NP_252940.1	rpsN	30S ribosomal protein S14	5	6	5	6	7	4	1	0	1	0
Q9HZE0	PA3068	NP_251758.1	gdhB	NAD-dependent glutamate dehydrogenase	5	25	0	0	0	0	15	3.90689	0	#NUM!
Q9HVL6	PA4568	NP_253258.1	rplU	50S ribosomal protein L21	5	6	2	3	4	3	1.57143	0.652077	0.714286	-0.485427
Q9HWD1	PA4267	NP_252957.1	rpsG	30S ribosomal protein S7	5	5	0	4	4	3	1.42857	0.514573	0.571429	-0.807355
Q9HT19	PA5555	NP_254242.1	atpG	ATP synthase gamma chain	5	9	3	6	11	4	0.933333	-0.0995357	0.6	-0.736966
Q9I6Z3	PA0139	NP_248829.1	ahpC	alkyl hydroperoxide reductase subunit C	5	6	2	6	12	3	0.733333	-0.447459	0.533333	-0.906891
Q9I3D5	PA1583	NP_250274.1	sdhA	succinate dehydrogenase (A subunit)	5	6	4	5	2	0	5.5	2.45943	4.5	2.16993
P08308	PA5172	NP_253859.1	arcB	ornithine carbamoyltransferase, catabolic	5	14	0	0	2	0	9.5	3.24793	0	#NUM!
Q51561	PA4270	NP_252960.1	rpoB	DNA-directed RNA polymerase beta chain	5	7	0	0	0	0	6	2.58496	0	#NUM!
Q9I6Z1	PA0141	NP_248831.1	PA0141	conserved hypothetical protein	5	7	0	4	2	0	6	2.58496	2	1
Q9I0L5	PA2623	NP_251313.1	icd	isocitrate dehydrogenase	4	6	0	6	11	4	0.666667	-0.584963	0.4	-1.32193
Q9HWC5	PA4274	NP_252964.1	rplK	50S ribosomal protein L11	4	4	2	4	4	0	2	1	1.5	0.584963
Q9HWE7	PA4251	NP_252941.1	rplE	50S ribosomal protein L5	4	6	3	4	5	2	1.42857	0.514573	1	0
Q9HXI9	PA3813	NP_252502.1	iscU	probable iron-binding protein IscU	4	4	3	4	3	0	2.66667	1.41504	2.33333	1.22239
P15276	PA5253	NP_253940.1	algP	alginate regulatory protein AlgP	4	4	4	4	4	0	2	1	2	1
Q9HWE0	PA4258	NP_252948.1	rplV	50S ribosomal protein L22	4	5	4	4	4	3	1.28571	0.36257	1.14286	0.192645
Q9HTV1	PA5239	NP_253926.1	rho	transcription termination factor Rho	4	5	4	5	5	5	0.9	-0.152003	0.9	-0.152003
Q9HWC8	PA4271	NP_252961.1	rplL	50S ribosomal protein L7 / L12	4	7	0	2	2	0	5.5	2.45943	1	0
Q9I0A0	PA2743	NP_251433.1	infC	translation initiation factor IF-3	4	6	5	6	10	3	0.769231	-0.378512	0.846154	-0.241008
Q9I513	PA0945	NP_249636.1	purM	phosphoribosylaminoimidazole synthetase	3	5	0	3	0	0	4	2	1.5	0.584963
P13794	PA1777	NP_250468.1	oprF	Major porin and structural outer membrane porin OprF precursor	3	5	2	0	0	0	4	2	1	0
P13982	PA5173	NP_253860.1	arcC	carbamate kinase	3	7	0	2	4	0	2.5	1.32193	0.5	-1
Q9I4Z8	PA0961	NP_249652	PA0961	probable cold-shock protein	3	4	0	0	0	0	3.5	1.80735	0	#NUM!
Q9I3G2	PA1555	NP_250246.1	ccoP2	Cytochrome c oxidase, cbb3-type, CcoP subunit	3	4	3	6	0	0	3.5	1.80735	4.5	2.16993
Q9I3D4	PA1584	NP_250275.1	sdhB	succinate dehydrogenase (B subunit)	3	3	0	3	0	0	3	1.58496	1.5	0.584963
Q9HX76	PA3940	NP_252629.1	PA3940	probable DNA binding protein	3	3	0	3	0	0	3	1.58496	1.5	0.584963
Q9HWF0	PA4248	NP_252938.1	rplF	50S ribosomal protein L6	3	5	5	6	6	2	1	0	1.375	0.459432
O54439	PA2966	NP_251656.1	acpP	acyl carrier protein	3	3	3	3	3	3	1	0	1	0
Q9I762	PA0070	NP_248760.1	tagQ1	TagQ1	3	4	3	4	3	0	2.33333	1.22239	2.33333	1.22239
Q9HT95	PA5475	NP_254162.1	PA5475	hypothetical protein	3	5	2	3	4	2	1.33333	0.415037	0.833333	-0.263034
Q9HWD6	PA4262	NP_252952.1	rplD	50S ribosomal protein L4	3	7	3	4	4	0	2.5	1.32193	1.75	0.807355
Q9I659	PA0459	NP_249150.1	PA0459	probable ClpA/B protease ATP binding subunit	3	7	0	0	0	0	5	2.32193	0	#NUM!
Q9HVY3	PA4432	NP_253122.1	rpsI	30S ribosomal protein S9	3	3	2	3	3	2	1.2	0.263034	1	0
Q9HWF7	PA4241	NP_252931.1	rpsM	30S ribosomal protein S13	3	4	0	0	0	0	3.5	1.80735	0	#NUM!
Q9HU65	PA5119	NP_253806.1	glnA	glutamine synthetase	3	7	0	0	0	0	5	2.32193	0	#NUM!
Q9S646	PA5242	NP_253929.1	ppk	polyphosphate kinase	2	7	0	2	0	0	4.5	2.16993	1	0
Q9I4Z7	PA0962	NP_249653.1	dps	DNA-binding protein from starved cells, Dps	2	6	2	5	3	0	2.66667	1.41504	2.33333	1.22239
Q9HV50	PA4749	NP_253437.1	glmM	phosphoglucosamine mutase	2	3	2	3	2	0	2.5	1.32193	2.5	1.32193
Q9HWE3	PA4255	NP_252945.1	rpmC	50S ribosomal protein L29	2	2	0	0	2	0	2	1	0	#NUM!
Q9HWE9	PA4249	NP_252939.1	rpsH	30S ribosomal protein S8	2	5	0	5	4	0	1.75	0.807355	1.25	0.321928
Q9HY12	PA3614	NP_252304.1	PA3614	hypothetical protein	2	3	0	0	0	0	2.5	1.32193	0	#NUM!
Q9I0A2	PA2741	NP_251431.1	rplT	50S ribosomal protein L20	2	3	0	0	0	0	2.5	1.32193	0	#NUM!
Q9HT17	PA5557	NP_254244.1	atpH	ATP synthase delta chain	2	3	2	0	2	0	2.5	1.32193	1	0
Q9HWF1	PA4247	NP_252937.1	rplR	50S ribosomal protein L18	2	4	3	4	3	0	2	1	2.33333	1.22239
Q9HV58	PA4741	NP_253429.1	rpsO	30S ribosomal protein S15	2	3	3	3	3	2	1	0	1.2	0.263034
Q9I4I1	PA1156	NP_249847.1	nrdA	NrdA, catalytic component of class Ia ribonucleotide reductase	2	4	2	3	0	0	3	1.58496	2.5	1.32193
Q9HV37	PA4771	NP_253459.1	lldD	L-lactate dehydrogenase	2	3	0	0	0	0	2.5	1.32193	0	#NUM!
Q9HVF9	PA4632	NP_253322.1	PA4632	putative Zn-dependent peptidase	2	3	0	2	0	0	2.5	1.32193	1	0
Q9HXM5	PA3770	NP_252459.1	guaB	inosine-5'-monophosphate dehydrogenase	2	3	0	0	0	0	2.5	1.32193	0	#NUM!
Q9I1S2	PA2194	NP_250884.1	hcnB	hydrogen cyanide synthase HcnB	2	2	0	0	0	0	2	1	0	#NUM!
Q9HTQ0	PA5304	NP_253991.1	dadA	D-amino acid dehydrogenase, small subunit	2	2	0	0	0	0	2	1	0	#NUM!
Q9HWC7	PA4272	NP_252962.1	rplJ	50S ribosomal protein L10	2	2	0	0	2	0	2	1	0	#NUM!
Q9I2V5	PA1787	NP_250478.1	acnB	aconitate hydratase 2	2	3	3	3	4	0	1.25	0.321928	1.5	0.584963
Q9HVU0	PA4481	NP_253171.1	mreB	rod shape-determining protein MreB	2	2	0	2	2	3	0.8	-0.321928	0.4	-1.32193
Q9HV72	PA4727	NP_253415.1	pcnB	poly(A) polymerase	2	3	0	2	0	0	2.5	1.32193	1	0
Q9HUC3	PA5060	NP_253747.1	phaF	polyhydroxyalkanoate synthesis protein PhaF	2	3	0	0	0	0	2.5	1.32193	0	#NUM!
G3XD67	PA2193	NP_250883.1	hcnA	hydrogen cyanide synthase HcnA	2	2	0	0	0	0	2	1	0	#NUM!
P52111	PA3584	NP_252274.1	glpD	glycerol-3-phosphate dehydrogenase	2	2	0	0	0	0	2	1	0	#NUM!
Q9HXP9	PA3745	NP_252434.1	rpsP	30S ribosomal protein S16	2	2	2	2	2	2	1	0	1	0
P47203	PA4408	NP_253098.1	ftsA	cell division protein FtsA	2	6	0	0	0	0	4	2	0	#NUM!
Q9HVL7	PA4567	NP_253257.1	rpmA	50S ribosomal protein L27	2	2	2	3	4	4	0.5	-1	0.625	-0.678072
Q9HUG0	PA5005	NP_253692.1	PA5005	probable carbamoyl transferase	2	6	2	2	2	0	4	2	2	1
Q9HVA2	PA4694	NP_253382.1	ilvC	ketol-acid reductoisomerase	2	5	0	0	2	0	3.5	1.80735	0	#NUM!
O52760	PA4238	NP_252928.1	rpoA	DNA-directed RNA polymerase alpha chain	2	3	0	0	0	0	2.5	1.32193	0	#NUM!
Q9I4Z4	PA0973	NP_249664.1	oprL	Peptidoglycan associated lipoprotein OprL precursor	2	4	0	0	2	0	3	1.58496	0	#NUM!
Q9I7C2	PA0004	NP_064724.1	gyrB	DNA gyrase subunit B	2	5	2	4	0	0	3.5	1.80735	3	1.58496
Q9I4I2	PA1155	NP_249846.1	nrdB	NrdB, tyrosyl radical-harboring component of class Ia ribonucleotide reductase	2	3	3	0	2	0	2.5	1.32193	1.5	0.584963
Q9HYR9	PA3326	NP_252016.1	clpP2	ClpP2	2	3	2	0	2	0	2.5	1.32193	1	0
Q9HVX4	PA4441	NP_253131.1	PA4441	hypothetical protein	2	3	0	2	0	0	2.5	1.32193	1	0
Q9HUE2	PA5027	NP_253714.1	PA5027	hypothetical protein	2	3	2	2	0	0	2.5	1.32193	2	1
Q9I055	PA2788	NP_251478.1	PA2788	probable chemotaxis transducer	2	2	0	0	0	0	2	1	0	#NUM!
Q9HX51	PA3965	NP_252654.1	PA3965	probable transcriptional regulator	2	2	0	0	0	0	2	1	0	#NUM!
Q9HY52	PA3565	NP_252255.1	PA3565	probable transcriptional regulator	2	2	0	0	3	0	1.33333	0.415037	0	#NUM!
Q9I6D1	PA0363	NP_249054.1	coaD	phosphopantetheine adenylyltransferase	2	0	0	0	0	0	1	0	0	#NUM!
Q9I0L1	PA2627	NP_251317.1		conserved hypothetical protein	2	0	0	0	0	0	1	0	0	#NUM!
P65116	PA2619	NP_251309.1	infA	initiation factor	2	0	3	4	0	0	1	0	3.5	1.80735
Q9HYX8	PA3262	NP_251952.1		probable peptidyl-prolyl cis-trans isomerase, FkbP-type	2	0	0	0	0	0	1	0	0	#NUM!
Q9I742	PA0090	NP_248780.1	clpV1	ClpV1	2	0	0	3	0	0	1	0	1.5	0.584963
Q9HYP7	PA3349	NP_252039.1		probable chemotaxis protein	0	6	0	4	0	0	3	1.58496	2	1
P08280	PA3617	NP_252307.1	recA	RecA protein	0	5	2	0	0	0	2.5	1.32193	1	0
Q9HVN5	PA4542	NP_253232.1	clpB	ClpB protein	0	5	2	4	4	2	0.833333	-0.263034	1	0
Q9HVJ1	PA4595	NP_253285.1		probable ATP-binding component of ABC transporter	0	4	2	2	2	0	2	1	2	1
Q59638	PA5016	NP_253703.1	aceF	dihydrolipoamide acetyltransferase	0	4	0	0	0	0	2	1	0	#NUM!
Q9I3D1	PA1587	NP_250278.1	lpd	dihydrolipoamide dehydrogenase Lpd	0	3	0	0	0	0	1.5	0.584963	0	#NUM!
Q9I2U2	PA1800	NP_250491.1	tig	trigger factor	0	3	0	3	2	0	1.5	0.584963	1.5	0.584963
Q9HVC4	PA4671	NP_253360.1		probable ribosomal protein L25	0	3	2	2	4	0	0.75	-0.415037	1	0
Q9HTT7	PA5258	NP_253945.1		hypothetical protein	0	3	0	0	0	0	1.5	0.584963	0	#NUM!
Q9I3G1	PA1556	NP_250247.1	ccoO2	Cytochrome c oxidase, cbb3-type, CcoO subunit	0	2	2	0	0	0	1	0	1	0
Q9HZ71	PA3162	NP_251852.1	rpsA	30S ribosomal protein S1	0	2	0	2	0	0	1	0	1	0
Q9HU11	PA5178	NP_253865.1		conserved hypothetical protein	0	2	0	2	3	0	0.666667	-0.584963	0.666667	-0.584963
Q9HY81	PA3529	NP_252219.1		alkylhydroperoxide reductase C	0	2	4	5	5	0	0.4	-1.32193	1.8	0.847997
Q9I2P8	PA1847	NP_250538.1	nfuA	NfuA	0	0	0	2	0	0	0	#NUM!	1	0
P05384	PA1804	NP_250495.1	hupB	DNA-binding protein HU	0	0	0	0	0	0	0	#NUM!	0	#NUM!
Q9I585	PA0856	NP_249547.1		hypothetical protein	0	0	0	2	3	0	0	#NUM!	0.666667	-0.584963
Q9HUC0	PA5063	NP_253750.1	ubiE	ubiquinone biosynthesis methyltransferase UbiE	0	0	2	0	0	0	0	#NUM!	1	0
Q9HWD5	PA4263	NP_252953.1	rplC	50S ribosomal protein L3	0	0	2	0	2	0	0	#NUM!	1	0
