# Supplementary material for: Critical functions and key interactions mediated by the RNase E scaffolding domain in Pseudomonas aeruginosa
Source: PLoS Genet. 2025 Mar 17;21(3):e1011618. doi: 10.1371/journal.pgen.1011618 (PMC11964227; doi:10.1371/journal.pgen.1011618)
Supplement: S6 Table — Sheet A. Comparisons rne529 vs rne588 targets (_over WT),Sheet B. Differentially regulated sRNAs genes, Sheet C. KEGG enrichment: gene downregulated in the rne529 strain vs WT, Sheet D. KEGG enrichment: gene upregulated in the rne529 strain vs WT, Sheet E. KEGG enrichment: gene downregulated in the rne588 strain vs WT,Sheet F. KEGG enrichment: gene upregulated in the rne588 strain vs WT. (XLSX) [file pgen.1011618.s006.xlsx]

## Sheet: A
PA number	Function	log2FC_R529__Over_WT_	padj	log2FC_R588__Over_WT_	padj
PA0001	chromosomal replication initiator protein DnaA	-0.628451	1.24252e-05	-0.337666	0.0101913
PA0002	DNA polymerase III, beta chain	-0.594353	3.53054e-05	-0.274554	0.0352166
PA0003	RecF protein	-0.663044	0.000154392	-0.0985364	0.592711
PA0004	DNA gyrase subunit B	-0.539819	0.00129117	-0.154262	0.345925
PA0005	lysophosphatidic acid acyltransferase, LptA	0.692993	3.57223e-05	0.0202843	0.925573
PA0006	conserved hypothetical protein	0.198924	0.258991	-0.0696304	0.758092
PA0007	hypothetical protein	0.61658	0.0055789	0.639003	0.00026493
PA0008	glycyl-tRNA synthetase beta chain	-0.82796	1.21276e-06	-0.359983	0.0330502
PA0009	glycyl-tRNA synthetase alpha chain	-1.07943	3.02297e-09	-0.468087	0.00848603
PA0010	DNA-3-methyladenine glycosidase I	-0.51534	0.0158744	-0.0219878	0.947115
PA0011	acyltransferase HtrB1	-0.235153	0.257632	-0.338499	0.0357436
PA0012	hypothetical protein	-0.0129673	0.964272	0.105052	0.702337
PA0013	conserved hypothetical protein	0.905611	0.0625039	-0.436496	0.407175
PA0014	hypothetical protein	0.403675	0.417816	0.165815	0.751259
PA0015	hypothetical protein	0.10653	0.618353	0.271688	0.116321
PA0016	potassium uptake protein TrkA	-0.682204	9.39871e-05	-0.156017	0.418757
PA0017	conserved hypothetical protein	-0.74473	4.03618e-05	0.0269837	0.912655
PA0018	methionyl-tRNA formyltransferase	-0.773255	1.01996e-05	0.108727	0.600968
PA0019	polypeptide deformylase	-0.640457	1.24251e-06	-0.247283	0.0921916
PA0020	T4P secretin-associated protein TsaP	-0.00369269	0.987932	-0.27191	0.109332
PA0021	conserved hypothetical protein	-0.0949323	0.845392	0.118201	0.809415
PA0022	conserved hypothetical protein	0.830546	8.97544e-07	0.991857	1.82489e-11
PA0023	quinone oxidoreductase	-0.772792	0.00030397	-0.182377	0.512458
PA0024	coproporphyrinogen III oxidase, aerobic	-0.25836	0.46534	0.284618	0.325102
PA0025	shikimate dehydrogenase	0.0506379	0.869594	0.505898	0.00901917
PA0026	phospholipase C, PlcB	-0.262759	0.552404	-0.223376	0.559504
PA0027	hypothetical protein	-0.80446	1.1269e-05	-0.66346	1.04101e-05
PA0028	hypothetical protein	-0.69284	0.00213675	-0.560048	0.00522084
PA0029	probable sulfate transporter	0.927941	0.00202794	1.04887	0.000141752
PA0030	CosX	0.302292	0.474753	0.182117	0.6579
PA0031	choline sulfatase	-0.226674	0.513085	-0.140122	0.796648
PA0032	probable transcriptional regulator	0.132451	0.591748	0.386231	0.0459355
PA0032a	#N/A	-0.242716	0.337811	0.130869	0.6186
PA0033	Histidine phosphotransfer protein HptC	-0.169252	0.71882	0.103644	0.835848
PA0034	probable two-component response regulator	-0.303981	0.345094	-0.0571188	0.876713
PA0035	tryptophan synthase alpha chain	-0.465094	0.00955332	-0.109734	0.543273
PA0036	tryptophan synthase beta chain	-0.714668	0.000325612	-0.325747	0.0985258
PA0037	transcriptional regulator TrpI	0.315762	0.0932322	0.359253	0.0260434
PA0038	hypothetical protein	0.110022	0.677777	0.0383395	0.894645
PA0039	hypothetical protein	0.217522	0.461367	0.446205	0.0958891
PA0040	conserved hypothetical protein	0.536953	0.0149486	-0.274515	0.249418
PA0041	probable hemagglutinin	0.219873	0.448598	-0.637124	0.00918552
PA0041a	#N/A	-0.266346	0.743078	0.0716403	0.925299
PA0042	hypothetical protein	0.235008	0.3042	0.287465	0.161938
PA0043	hypothetical protein	0.504768	0.113057	0.416404	0.153557
PA0044	exoenzyme T	-0.01507	0.951875	1.31329	2.50435e-14
PA0045	hypothetical protein	-1.07491	1.42728e-08	-1.70302	2.72963e-16
PA0046	hypothetical protein	-0.99619	1.00388e-06	-1.68057	1.553e-19
PA0047	hypothetical protein	-0.779494	0.000415026	-1.26581	2.8707e-10
PA0048	probable transcriptional regulator	0.153041	0.644911	0.377584	0.153707
PA0049	hypothetical protein	-0.854385	0.0895827	-1.0127	0.0392482
PA0050	hypothetical protein	-0.152125	0.666864	0.696904	0.00567064
PA0051	potential phenazine-modifying enzyme	-0.0459535	0.92208	0.573701	0.0656982
PA0052	hypothetical protein	0.400048	0.391825	-0.0286909	0.951678
PA0054	conserved hypothetical protein	-0.000292558	0.999175	-0.0859495	0.670724
PA0055	hypothetical protein	-0.228505	0.232185	-0.110484	0.568338
PA0056	OsaR	-0.366764	0.240888	0.265907	0.23298
PA0057	hypothetical protein	-0.504761	0.0725815	-0.405915	0.112351
PA0058	DsbM	-0.456141	0.16818	-0.101258	0.788389
PA0059	osmotically inducible protein OsmC	0.539588	0.178382	-0.203361	0.670724
PA0060	conserved hypothetical protein	0.26061	0.252805	0.325621	0.0862883
PA0061	hypothetical protein	0.538865	0.105465	0.343926	0.296704
PA0062	hypothetical protein	0.974185	0.00126595	-0.0845364	0.852792
PA0063	hypothetical protein	0.129364	0.65399	0.320252	0.215278
PA0064	hypothetical protein	-0.0670093	0.730291	-0.233797	0.129066
PA0065	haloacid dehalogenase (HAD) family hydrolase	-0.33279	0.0469969	-0.0773018	0.692516
PA0066	conserved hypothetical protein	-0.654916	0.000551575	-0.0473056	0.823549
PA0067	oligopeptidase A	-0.923435	1.49394e-07	-0.371364	0.0359741
PA0068	hypothetical protein	-0.664941	3.16865e-05	-0.344368	0.0163211
PA0069	conserved hypothetical protein	-0.243157	0.238071	-0.17881	0.36095
PA0070	TagQ1	-0.338247	0.112896	-1.95108	3.87617e-27
PA0071	TagR1	0.152835	0.553478	-0.961918	3.31673e-06
PA0072	TagS1	0.84541	0.000372279	-0.0448091	0.890107
PA0073	TagT1	0.50378	0.0601537	-0.268252	0.348718
PA0074	serine/threonine protein kinase PpkA	-0.14152	0.583445	-0.572504	0.0090562
PA0075	PppA	-0.404062	0.187494	-0.671189	0.0111676
PA0076	TagF1	-0.274071	0.375001	-0.666768	0.0120802
PA0077	IcmF1	0.293078	0.265349	-0.91036	6.95216e-05
PA0078	TssL1	0.217208	0.461181	-0.856174	0.000585822
PA0079	TssK1	0.047205	0.886398	-0.678415	0.00563546
PA0080	TssJ1	0.0668031	0.856017	-1.11974	3.43928e-05
PA0081	Fha1	0.259572	0.20923	-0.281615	0.183653
PA0082	TssA1	-0.00883748	0.981116	-0.785307	0.00511402
PA0083	TssB1	-0.514027	0.0318939	-1.38547	8.63047e-11
PA0084	TssC1	-0.533847	0.0318939	-1.39795	7.67708e-10
PA0085	Hcp1	-0.747907	0.00744721	-1.96396	4.43798e-15
PA0086	TagJ1	-0.434787	0.275862	-0.848621	0.0217767
PA0087	TssE1	-0.243673	0.555862	-0.797418	0.0349668
PA0088	TssF1	0.021338	0.961717	-0.792212	0.016388
PA0089	TssG1	0.125553	0.748359	-0.900923	0.00430366
PA0090	ClpV1	0.00481505	0.990407	-1.14689	2.42457e-05
PA0091	VgrG1	0.0989626	0.79833	-1.0402	0.000205432
PA0092	Tsi6	-0.232224	0.363253	-0.398665	0.105334
PA0093	Tse6	-0.285198	0.323739	-0.559153	0.0361507
PA0094	EagT6	-0.918107	5.88423e-05	-0.71651	0.00149275
PA0095	vgrG1b	0.105569	0.776399	-0.0421316	0.906184
PA0096	hypothetical protein	-0.375902	0.221631	-0.597962	0.03324
PA0097	hypothetical protein	-0.412381	0.156189	-0.470494	0.090621
PA0098	hypothetical protein	-0.223478	0.523775	-0.286225	0.419216
PA0099	type VI effector protein	-0.427779	0.209742	-0.825128	0.00295302
PA0100	hypothetical protein	-0.0765183	0.823488	-0.43277	0.0569963
PA0101	hypothetical protein	0.363266	0.238755	-0.0907135	0.722983
PA0102	beta-carbonic anhydrase	-0.569872	0.00111509	-0.406253	0.00620758
PA0103	probable sulfate transporter	-0.246051	0.474753	-0.328214	0.309897
PA0103a	#N/A	-0.384648	0.0707455	-0.25014	0.217327
PA0105	cytochrome c oxidase, subunit II	0.489113	0.06923	0.0185354	0.958459
PA0106	cytochrome c oxidase, subunit I	1.23174	0.00608888	0.182281	0.727025
PA0107	conserved hypothetical protein	0.526308	0.500151	-0.220931	0.798247
PA0108	cytochrome c oxidase, subunit III	0.719426	0.101961	0.196136	0.746488
PA0109	hypothetical protein	-0.486611	0.479477	0.260228	0.739149
PA0110	hypothetical protein	1.11365	0.00424864	1.20624	0.000212053
PA0111	hypothetical protein	1.10815	0.0571205	0.529377	0.393637
PA0112	hypothetical protein	0.909475	0.144875	1.39791	0.00090142
PA0113	probable cytochrome c oxidase assembly factor	-0.10911	0.761001	0.655937	0.00770051
PA0114	SenC	-0.233803	0.303862	0.679163	0.000115121
PA0115	Acyl-CoA N-acyltransferase	-0.388526	0.059843	0.0782874	0.755269
PA0116	hypothetical protein	-0.0522079	0.832092	0.388266	0.0137775
PA0117	probable short chain dehydrogenase	-0.166979	0.509986	-0.0358664	0.905369
PA0118	hypothetical protein	-0.594095	0.0273669	-0.654588	0.00984028
PA0119	probable dicarboxylate transporter	0.351371	0.529886	0.300283	0.566394
PA0120	probable transcriptional regulator	-0.0138807	0.969968	-0.0712736	0.838432
PA0121	hypothetical protein	-0.0265189	0.940949	-0.191306	0.54867
PA0122	rahU	0.503867	0.149553	-0.133153	0.753271
PA0123	probable transcriptional regulator	-0.142651	0.537821	-0.0758628	0.753225
PA0124	ParE toxin	-0.865339	2.11786e-05	-0.728934	3.59567e-05
PA0125	ParD antitoxin	-0.84313	0.000207929	-0.671762	0.000735974
PA0126	hypothetical protein	-0.168431	0.546216	-0.886208	0.000120978
PA0127	hypothetical protein	-0.341037	0.279502	-0.216596	0.574491
PA0128	conserved hypothetical protein	-0.51477	0.00434623	-0.27222	0.115769
PA0129	Amino acid permease	-0.0536536	0.921181	0.0222886	0.965913
PA0130	3-Oxopropanoate dehydrogenase	-0.851742	3.59804e-06	-0.506472	0.00049682
PA0131	BauB	-0.533514	0.0334055	-0.0562201	0.852784
PA0132	Beta-alanine:pyruvate transaminase	-0.55507	0.0641037	0.0082775	0.98179
PA0133	BauR	-0.343	0.142748	-0.126605	0.607865
PA0134	probable guanine deaminase	0.755937	0.0128724	0.319315	0.265995
PA0135	hypothetical protein	1.29866	0.0397031	0.813018	0.183534
PA0136	probable ATP-binding component of ABC transporter	0.791138	0.0371739	1.18607	1.33249e-05
PA0137	probable permease of ABC transporter	0.535545	0.211761	0.851445	0.0177475
PA0138	probable permease of ABC transporter	0.148416	0.711247	0.443407	0.245462
PA0139	alkyl hydroperoxide reductase subunit C	-1.8998	8.40772e-40	-1.27029	3.97273e-23
PA0140	alkyl hydroperoxide reductase subunit F	-0.918229	7.87696e-08	-0.162622	0.388311
PA0141	conserved hypothetical protein	0.945617	0.264125	0.701171	0.389681
PA0142	hypothetical protein	0.486345	0.0238444	0.436858	0.0176385
PA0143	purine nucleosidase Nuh	-0.723771	3.09725e-07	-0.639336	1.03785e-07
PA0144	hypothetical protein	-0.439618	0.0383447	-0.364374	0.0558008
PA0145	hypothetical protein	0.238554	0.54618	0.388234	0.272582
PA0146	conserved hypothetical protein	0.502748	0.155426	0.733338	0.0122907
PA0147	probable oxidoreductase	-0.315211	0.433773	0.141375	0.744308
PA0148	adenine deaminase	-0.444276	0.0290834	-0.198821	0.287444
PA0149	probable sigma-70 factor, ECF subfamily	0.585699	0.00261125	0.861283	4.17648e-06
PA0150	anti-sigma factor	0.519923	0.0172655	0.952837	3.73268e-07
PA0151	probable TonB-dependent receptor	0.480977	0.0850184	0.169234	0.526866
PA0152	transcriptional regulator PcaQ	0.336689	0.162621	0.679741	0.000656858
PA0153	protocatechuate 3,4-dioxygenase, beta subunit	-0.0995414	0.883188	-0.234437	0.684738
PA0154	protocatechuate 3,4-dioxygenase, alpha subunit	0.910453	0.163468	0.876997	0.1588
PA0155	transcriptional regulator PcaR	-0.456516	0.0727257	-0.198147	0.426425
PA0156	Resistance-Nodulation-Cell Division (RND) triclosan efflux membrane fusion protein, TriA	-0.399796	0.00833308	-0.0282897	0.885255
PA0157	Resistance-Nodulation-Cell Division (RND) triclosan efflux membrane fusion protein, TriB	-0.538866	0.000617496	-0.318937	0.0288023
PA0158	Resistance-Nodulation-Cell Division (RND) triclosan efflux transporter, TriC	-0.380816	0.00754407	-0.563282	6.83477e-07
PA0159	probable transcriptional regulator	-0.467444	0.00781193	-0.0906045	0.61969
PA0160	hypothetical protein	-0.114555	0.778681	0.266781	0.478338
PA0162	histidine porin OpdC	-1.36474	1.99404e-12	-0.808506	9.01207e-06
PA0163	probable transcriptional regulator	-0.457623	0.0678008	0.300413	0.242507
PA0164	probable gamma-glutamyltranspeptidase	0.0988237	0.927946	0.770352	0.403629
PA0165	hypothetical protein	-0.920374	2.51839e-05	-0.267241	0.229332
PA0166	probable transporter	0.867986	0.00549864	1.23456	5.91267e-07
PA0167	probable transcriptional regulator	-0.444447	0.0388259	0.0832066	0.713871
PA0168	conserved hypothetical protein	-0.0293948	0.899689	0.296711	0.0989022
PA0169	SiaD	0.249951	0.149017	-0.266027	0.117179
PA0170	SiaC	0.144128	0.426718	-0.487327	0.00127749
PA0171	SiaB	-0.0709642	0.733241	-0.536566	0.00475204
PA0172	SiaA	1.00712	4.58198e-05	-0.0915235	0.777524
PA0173	probable methylesterase	0.244376	0.720612	0.152839	0.831595
PA0174	conserved hypothetical protein	0.485784	0.286052	0.28449	0.540561
PA0175	CheR2	-0.410399	0.286539	-0.333371	0.295592
PA0176	aerotaxis transducer Aer2	-0.367657	0.115995	-0.353016	0.0980417
PA0177	probable purine-binding chemotaxis protein	-0.282475	0.523775	-0.266281	0.535864
PA0178	probable two-component sensor	-0.524746	0.059142	0.0192751	0.948748
PA0179	probable two-component response regulator	-0.433982	0.367842	-0.182733	0.735959
PA0180	chemotactic transducer for trichloroethylene [positive chemotaxis], CttP	0.130666	0.661802	-0.0932533	0.754855
PA0181	probable transcriptional regulator	-0.589073	0.185583	0.0686049	0.88883
PA0182	probable short-chain dehydrogenase	-0.334074	0.20044	-0.259721	0.311381
PA0183	arylsulfatase	0.0337671	0.926281	0.0979604	0.75775
PA0184	probable ATP-binding component of ABC transporter	-0.291438	0.426673	0.385651	0.195713
PA0185	probable permease of ABC transporter	0.199181	0.563579	0.267736	0.390799
PA0186	probable binding protein component of ABC transporter	0.473551	0.293326	-0.0608367	0.915875
PA0187	hypothetical protein	1.54614	0.00289693	0.991538	0.0713393
PA0188	hypothetical protein	0.967642	0.0108774	0.864682	0.032162
PA0189	probable porin	0.666312	0.22399	0.844816	0.0406198
PA0190	probable acid phosphatase	0.380959	0.232069	0.54656	0.0432317
PA0191	probable transcriptional regulator	-0.0128249	0.971961	0.29505	0.252066
PA0192	probable TonB-dependent receptor	-0.241268	0.637826	0.286423	0.564519
PA0193	hypothetical protein	-1.65453	5.93391e-05	-0.90889	0.00848603
PA0194	hypothetical protein	-0.923007	0.0272055	-0.660251	0.0796047
PA0195	putative NAD(P) transhydrogenase, subunit alpha part 1	0.0998278	0.814859	0.885154	0.000323941
PA0195.1	putative NAD(P) transhydrogenase, subunit alpha part 2	0.377258	0.406372	0.931544	0.00770051
PA0196	pyridine nucleotide transhydrogenase, beta subunit	0.440914	0.133407	0.644889	0.00294456
PA0197	TonB2	0.361171	0.52601	0.123819	0.865512
PA0198	transport protein ExbB	-0.235919	0.677403	-0.0500101	0.935447
PA0199	transport protein ExbD	0.550992	0.417208	0.462798	0.53876
PA0200	hypothetical protein	-0.18676	0.929321	0.252328	0.894479
PA0201	hypothetical protein	-0.16259	0.751177	0.18816	0.644747
PA0202	probable amidase	0.341601	0.467283	0.173276	0.70581
PA0203	probable binding protein component of ABC transporter	0.374619	0.523448	0.50513	0.312253
PA0204	probable permease of ABC transporter	1.23681	0.015818	1.13526	0.0226277
PA0205	probable permease of ABC transporter	0.639159	0.321953	0.511541	0.455731
PA0206	probable ATP-binding component of ABC transporter	0.768329	0.0176003	0.959352	0.000847113
PA0207	probable transcriptional regulator	-0.071538	0.874624	-0.118197	0.800252
PA0208	malonate decarboxylase alpha subunit	0.326423	0.327312	0.332999	0.298973
PA0209	conserved hypothetical protein	0.120904	0.833462	0.532281	0.17047
PA0210	malonate decarboxylase delta subunit	-1.14669	0.0680387	0.0570565	0.937228
PA0211	malonate decarboxylase beta subunit	-0.527689	0.153444	0.319626	0.352052
PA0212	malonate decarboxylase gamma subunit	-0.268238	0.550804	0.0616989	0.901994
PA0213	hypothetical protein	0.28349	0.437731	0.614942	0.0654335
PA0214	probable acyl transferase	0.45284	0.243435	0.708277	0.0169857
PA0215	malonate transporter MadL	0.346301	0.328267	0.377993	0.195852
PA0216	malonate transporter MadM	1.15999	0.000272753	1.12735	0.000680026
PA0217	probable transcriptional regulator	-0.088298	0.756583	0.078551	0.757177
PA0218	probable transcriptional regulator	0.620986	0.0456918	0.178757	0.579912
PA0219	probable aldehyde dehydrogenase	0.223453	0.5948	0.577841	0.0825818
PA0220	amino acid APC family transporter	0.510568	0.359194	0.586691	0.254862
PA0221	probable aminotransferase	-0.318642	0.538645	-0.629739	0.204555
PA0222	hypothetical protein	0.219997	0.778667	0.314372	0.670724
PA0223	ErgB	0.0602753	0.85906	-0.469567	0.110843
PA0224	ErgA	-0.79359	0.0368188	-0.502595	0.119259
PA0225	ErfA	-0.268868	0.244347	-0.0259523	0.920578
PA0226	probable CoA transferase, subunit A	-0.0387469	0.909467	0.0131824	0.96827
PA0227	probable CoA transferase, subunit B	-0.0492226	0.901084	0.107118	0.754654
PA0228	beta-ketoadipyl CoA thiolase PcaF	0.462613	0.0933486	0.477417	0.0601722
PA0229	dicarboxylic acid transporter PcaT	-0.333826	0.314608	0.208084	0.481428
PA0230	3-carboxy-cis,cis-muconate cycloisomerase	-0.291551	0.23734	0.216956	0.301127
PA0231	beta-ketoadipate enol-lactone hydrolase	-0.903816	2.90942e-05	-0.42306	0.112466
PA0232	gamma-carboxymuconolactone decarboxylase	-0.437925	0.116237	-0.233426	0.417479
PA0233	probable transcriptional regulator	-0.13922	0.641855	0.0506186	0.865676
PA0234	hypothetical protein	0.871932	0.0478225	0.165563	0.756558
PA0235	4-hydroxybenzoate transporter PcaK	0.873567	0.021112	-0.0257742	0.961731
PA0236	probable transcriptional regulator	0.162512	0.523775	0.227471	0.220626
PA0237	probable oxidoreductase	0.188222	0.661802	0.160975	0.67033
PA0238	hypothetical protein	0.492029	0.310805	0.741624	0.0513678
PA0239	hypothetical protein	0.105211	0.806594	-0.00425277	0.992916
PA0240	probable porin	1.27633	0.20923	0.999484	0.376565
PA0241	probable major facilitator superfamily (MFS) transporter	-0.299523	0.725118	0.377223	0.598598
PA0242	hypothetical protein	0.722323	0.0336155	0.635365	0.0409905
PA0243	Pip	-0.20849	0.417816	0.204319	0.249516
PA0244	hypothetical protein	0.918536	0.00525092	0.686603	0.0313293
PA0245	3-dehydroquinate dehydratase	0.311456	0.317007	0.0874732	0.791843
PA0246	probable major facilitator superfamily (MFS) transporter	0.698243	4.45113e-05	0.464056	0.0079662
PA0247	p-hydroxybenzoate hydroxylase	0.501047	0.248709	0.778516	0.0197438
PA0248	probable transcriptional regulator	0.290958	0.281508	0.490301	0.0422535
PA0249	probable acetyltransferase	0.289713	0.152984	0.559476	0.00163031
PA0250	conserved hypothetical protein	-0.213044	0.687584	0.221462	0.697248
PA0251	hypothetical protein	0.647415	0.467282	1.18618	0.144137
PA0252	hypothetical protein	0.953489	0.00201575	0.361571	0.312045
PA0253	HudR	0.310891	0.15332	0.419168	0.0311036
PA0254	HudA	-0.00769999	0.979833	0.115002	0.582158
PA0255	conserved hypothetical protein	0.491021	0.0104531	0.764151	6.0843e-06
PA0256	hypothetical protein	0.558909	0.0811721	0.586405	0.0138639
PA0257	hypothetical protein	0.338393	0.288439	0.250379	0.490425
PA0258	hypothetical protein	-0.113662	0.772053	0.0280803	0.953026
PA0259	Type 6 lipase adaptor, Tla3	-0.0262445	0.909136	-0.0511924	0.812893
PA0260	Type 6 lipase effector, Tle3	-0.602361	0.00355579	-0.569039	0.00330429
PA0261	Type 6 lipase immunity, Tli3	-0.731193	0.000418034	-0.682569	0.000405788
PA0262	VgrG2b	-0.189247	0.350094	-0.198161	0.283564
PA0263	secreted protein Hcp	0.114069	0.831729	-0.432364	0.304847
PA0265	glutaric semialdehyde dehydrogenase	-1.50032	1.7143e-19	-1.00764	1.18175e-11
PA0266	delta-aminovalerate aminotransferase	-1.53532	1.92519e-27	-1.02184	8.71573e-17
PA0267	hypothetical protein	0.130195	0.448598	0.313647	0.0246175
PA0268	probable transcriptional regulator	-0.152242	0.595379	0.131991	0.679119
PA0269	conserved hypothetical protein	-0.569562	0.112537	-0.275783	0.394203
PA0270	hypothetical protein	-0.561053	0.0419441	-0.127084	0.648026
PA0271	hypothetical protein	-0.473655	0.0748766	0.149277	0.604713
PA0272	probable transcriptional regulator	-0.0478763	0.860123	0.220536	0.297754
PA0273	probable major facilitator superfamily (MFS) transporter	0.262831	0.674043	0.0936263	0.89479
PA0274	hypothetical protein	0.964798	0.00190118	0.515684	0.131995
PA0275	probable transcriptional regulator	0.210303	0.57017	0.463678	0.182776
PA0276	hypothetical protein	0.810574	0.0664761	0.541115	0.308209
PA0277	putative Zn-dependent peptidase	0.382024	0.450711	-1.17499	0.115974
PA0278	hypothetical protein	0.399987	0.186786	0.454574	0.128249
PA0279	probable transcriptional regulator	-0.045687	0.888956	0.476759	0.0188512
PA0280	sulfate transport protein CysA	-0.990077	5.07753e-06	-0.630577	0.000405788
PA0281	sulfate transport protein CysW	-1.05639	0.000114914	-0.859387	2.17899e-08
PA0282	sulfate transport protein CysT	-0.523439	0.00906264	-0.957792	1.46284e-09
PA0283	sulfate-binding protein precursor	-0.534093	0.0557578	-0.552767	0.0141429
PA0284	hypothetical protein	-0.524623	0.0550344	-0.459592	0.0359741
PA0285	cyclic di-GMP phosphodiesterase, PipA	-0.261516	0.160845	-0.336439	0.0422088
PA0286	delta-9 fatty acid desaturase, DesA	0.123346	0.554966	-0.655118	1.58119e-07
PA0287	3-guanidinopropionate transport protein	-0.144185	0.789712	0.329125	0.458207
PA0288	3-guanidinopropionase	0.780987	0.00468477	1.20293	4.21499e-07
PA0289	transcriptional activator GpuR	-0.467977	0.264125	0.107836	0.805724
PA0290	putative diguanylate cyclase	-0.133826	0.689606	0.242125	0.417901
PA0291	Anaerobically-induced outer membrane porin OprE precursor	-1.85187	2.46651e-29	-1.85795	3.19206e-62
PA0292	agmatine deiminase	-0.549754	0.000522637	-0.446374	0.00161117
PA0293	N-carbamoylputrescine amidohydrolase	-0.735296	7.95258e-05	-1.00527	1.01491e-08
PA0294	transcriptional regulator AguR	0.246205	0.403341	0.523462	0.0043198
PA0295	probable periplasmic polyamine binding protein	-0.362573	0.800229	0.155932	0.903103
PA0296	Glutamylpolyamine synthetase	-0.641941	0.010824	-0.325984	0.167403
PA0297	probable glutamine amidotransferase	-0.717217	0.135329	-0.343446	0.498445
PA0298	Glutamylpolyamine synthetase	-1.16211	0.000150587	-0.695581	0.0293387
PA0299	Polyamine:pyruvate transaminase	-1.39219	9.33593e-09	-0.837325	0.000680496
PA0300	polyamine transport protein	-0.968722	8.46736e-07	-0.641679	0.00049682
PA0301	polyamine transport protein	-0.702055	5.19677e-05	-0.376383	0.0452088
PA0302	polyamine transport protein PotG	-0.735564	4.7056e-05	-0.47004	0.00981657
PA0303	polyamine transport protein PotH	-0.585326	0.00424864	-0.767905	9.60484e-05
PA0304	polyamine transport protein PotI	-0.16596	0.4199	-0.127534	0.513152
PA0305	acylhomoserine lactone acylase B	0.0852345	0.705767	0.213532	0.247609
PA0306	probable transcriptional regulator	-0.436104	0.123548	0.0988413	0.758364
PA0306a	#N/A	-0.348916	0.211761	0.0809333	0.793464
PA0307	hypothetical protein	0.44629	0.0610183	0.886348	3.56086e-07
PA0308	hypothetical protein	0.218451	0.214051	0.260642	0.0764715
PA0309	hypothetical protein	0.341938	0.123219	-0.0178102	0.949743
PA0310	hypothetical protein	0.311948	0.144507	0.296114	0.0673916
PA0311	hypothetical protein	0.850551	0.0136175	1.02756	0.000455822
PA0312	conserved hypothetical protein	0.575941	0.00516598	0.637308	0.000964961
PA0313	L-cysteine transporter of ABC system YecS	-0.0917746	0.71238	-0.21589	0.305746
PA0314	L-cysteine transporter of ABC system FliY	0.00632454	0.976848	-0.453685	0.0103342
PA0315	hypothetical protein	-1.08728	2.05794e-12	-0.774809	1.31726e-08
PA0316	PHGDH	-0.525919	0.00493265	-0.197291	0.285892
PA0317	D-2-hydroxyglutarate dehydrogenase	-0.480347	0.00215996	-0.177998	0.190697
PA0318	conserved hypothetical protein	-0.555084	0.000551687	-0.149938	0.331974
PA0319	hypothetical protein	0.130009	0.474302	0.139948	0.402239
PA0320	calcium-regulated OB-fold protein CarO	0.599332	0.0473731	0.00812372	0.981791
PA0321	acetylpolyamine amidohydrolase	0.0193649	0.976832	0.217119	0.699185
PA0322	probable transporter	0.598739	0.247832	0.28753	0.613404
PA0323	probable binding protein component of ABC transporter	-0.389492	0.512904	0.161559	0.735043
PA0324	probable permease of ABC transporter	0.395828	0.607969	0.41717	0.556285
PA0325	probable permease of ABC transporter	0.659725	0.421501	0.886165	0.262288
PA0326	probable ATP-binding component of ABC transporter	0.0656328	0.926956	0.628361	0.268998
PA0327	calcium-regulated beta-propeller protein CarP	0.73861	0.00021677	0.539997	0.0103809
PA0328	arginine-specific autotransporter of Pseudomonas aeruginosa, AaaA	-0.576782	0.00915048	-0.656595	0.0017825
PA0329	conserved hypothetical protein	0.397669	0.0905318	-0.0373404	0.901896
PA0330	ribose 5-phosphate isomerase	-0.183712	0.502108	-0.0453609	0.883902
PA0331	threonine dehydratase, biosynthetic	-0.37402	0.0124938	-0.0481049	0.775411
PA0332	hypothetical protein	-0.143121	0.49851	-0.00596554	0.976928
PA0333	hypothetical protein	0.114661	0.645519	0.195461	0.373208
PA0334	probable major facilitator superfamily (MFS) transporter	0.221202	0.271565	0.320408	0.0720755
PA0335	hypothetical protein	-0.415644	0.149008	-0.0276016	0.937556
PA0336	RNA pyrophosphohydrolase, RppH	-0.311513	0.056133	0.11102	0.514727
PA0337	phosphoenolpyruvate-protein phosphotransferase PtsP	-0.0712075	0.667479	0.401392	0.000479071
PA0338	hypothetical protein	0.404421	0.0843198	0.315558	0.10433
PA0339	hypothetical protein	-0.0647883	0.847804	0.112301	0.72104
PA0340	conserved hypothetical protein	0.412748	0.0823364	-0.571056	0.00200472
PA0341	prolipoprotein diacylglyceryl transferase	-0.310872	0.132866	-0.607263	7.94462e-05
PA0342	thymidylate synthase	-0.363633	0.123227	-0.0936471	0.700627
PA0343	hypothetical protein	0.222746	0.450802	0.330983	0.14487
PA0344	hypothetical protein	-0.301671	0.149017	0.039995	0.870483
PA0345	hypothetical protein	0.137458	0.525668	0.0524161	0.836837
PA0346	hypothetical protein	-0.533384	0.0183372	-0.0375008	0.88885
PA0347	glycerophosphoryl diester phosphodiesterase, periplasmic	0.536205	0.222575	0.673936	0.0407943
PA0348	hypothetical protein	0.728057	0.00529325	0.77848	0.00246196
PA0349	hypothetical protein	0.509365	0.215897	0.636107	0.0776934
PA0350	dihydrofolate reductase	-0.196331	0.401204	0.0273735	0.920439
PA0351	conserved hypothetical protein	0.0627921	0.826131	0.453184	0.0024859
PA0352	probable transporter	0.0830796	0.767302	-0.0761562	0.796795
PA0353	dihydroxy-acid dehydratase	-0.401231	0.00522351	-0.00118303	0.994417
PA0354	conserved hypothetical protein	-0.272586	0.284787	-0.184949	0.469648
PA0355	protease PfpI	0.606407	0.274047	0.675749	0.196314
PA0356	hypothetical protein	-0.408213	0.177986	-0.178806	0.540263
PA0357	formamidopyrimidine-DNA glycosylase	0.0318703	0.872792	0.197711	0.191952
PA0358	hypothetical protein	0.741752	0.00158558	0.310629	0.251063
PA0359	hypothetical protein	-0.454677	0.194436	-0.274903	0.467486
PA0360	hypothetical protein	0.11387	0.64874	-0.0131768	0.957587
PA0361	probable gamma-glutamyltranspeptidase precursor	0.478766	0.00625392	0.213091	0.234287
PA0362	ferredoxin [4Fe-4S]	-0.195598	0.509688	-0.251515	0.30281
PA0363	phosphopantetheine adenylyltransferase	-0.162532	0.606104	-0.0412557	0.884577
PA0364	LaoA	-0.507158	0.0390204	-0.552697	0.0317679
PA0365	LaoB	-0.566121	0.0672182	-0.454339	0.13645
PA0366	LaoC	-0.0563189	0.864255	-0.013137	0.967451
PA0367	LaoR	-0.152043	0.594143	0.0494286	0.883902
PA0367a	#N/A	0.104933	0.693552	0.231198	0.353028
PA0368	conserved hypothetical protein	-0.04347	0.847804	0.233154	0.114702
PA0370	conserved hypothetical protein	-0.611717	0.000708992	-0.285614	0.111508
PA0371	putative Zn-dependent peptidase	-0.328526	0.02277	-0.499727	6.77456e-05
PA0372	probable zinc protease	0.00390907	0.983082	-0.50842	0.000169764
PA0373	signal recognition particle receptor FtsY	0.0020648	0.992422	-0.483396	0.000273966
PA0374	cell division protein FtsE	-0.0439242	0.825815	-0.397009	0.00487479
PA0375	cell division protein FtsX	0.110942	0.585869	-0.253951	0.147995
PA0376	sigma factor RpoH	-0.0994832	0.617051	-0.255806	0.0432317
PA0377	hypothetical protein	0.186703	0.410676	0.352837	0.0360256
PA0378	probable transglycosylase	0.444797	0.123296	0.339881	0.243145
PA0379	conserved hypothetical protein	0.102924	0.617376	-0.140438	0.451978
PA0380	conserved hypothetical protein	-0.105253	0.799148	-0.0605341	0.890487
PA0381	thiamine biosynthesis protein, thiazole moiety	-0.351014	0.167918	-0.0474433	0.871227
PA0382	DNA mismatch repair protein MicA	-0.428801	0.135764	-0.00771389	0.982985
PA0383	conserved hypothetical protein	0.234668	0.523341	0.363194	0.25455
PA0384	hypothetical protein	0.226141	0.477825	0.0548458	0.870821
PA0385	hypothetical protein	0.514427	0.0930697	-0.0705597	0.822243
PA0386	probable oxidase	0.339821	0.259378	0.229739	0.43197
PA0387	conserved hypothetical protein	-0.186867	0.304565	-0.00647744	0.974962
PA0388	hypothetical protein	0.146995	0.41334	-0.110241	0.534227
PA0389	hypothetical protein	-0.322882	0.0669383	-0.299704	0.0539235
PA0390	homoserine O-acetyltransferase	-0.388676	0.0811871	-0.106953	0.587609
PA0391	hypothetical protein	-0.684309	0.000543368	0.063238	0.793197
PA0392	conserved hypothetical protein	-0.581556	6.58832e-05	-0.523356	2.37768e-05
PA0393	pyrroline-5-carboxylate reductase	-0.416853	0.00347967	-0.268782	0.0216551
PA0394	conserved hypothetical protein	-0.36796	0.0806326	-0.244361	0.200021
PA0395	twitching motility protein PilT	-0.216362	0.230649	-0.0317934	0.870913
PA0396	twitching motility protein PilU	-0.429335	0.168986	-0.00831992	0.975853
PA0397	probable cation efflux system protein	0.875034	0.000118703	0.727244	0.00117816
PA0398	hypothetical protein	-0.278288	0.202105	-0.444525	0.0200786
PA0399	cystathionine beta-synthase	-1.71859	6.73132e-31	-0.809706	8.22985e-10
PA0400	probable cystathionine gamma-lyase	-1.40632	2.46651e-29	-0.680631	7.39613e-09
PA0401	noncatalytic dihydroorotase-like protein	-0.0658973	0.771474	0.290754	0.0899624
PA0402	aspartate carbamoyltransferase	-0.0494343	0.845392	0.317157	0.0608841
PA0403	transcriptional regulator PyrR	-0.34819	0.358456	-0.0109519	0.976586
PA0404	conserved hypothetical protein	-0.301589	0.293651	0.205788	0.456783
PA0405	AlgH	-0.514994	0.0360936	-0.0860217	0.764008
PA0406	TonB3	0.137644	0.47743	-0.188119	0.280344
PA0407	glutathione synthetase	-0.685042	0.000488355	-0.421013	0.0142863
PA0408	twitching motility protein PilG	0.135574	0.657329	0.156707	0.313279
PA0409	twitching motility protein PilH	-0.151081	0.434011	-0.141742	0.380423
PA0410	twitching motility protein PilI	-0.142644	0.479942	-0.104322	0.60135
PA0411	twitching motility protein PilJ	-0.418885	0.0048127	-0.651144	4.16247e-06
PA0412	methyltransferase PilK	-0.888302	5.88352e-06	-0.337138	0.0805491
PA0413	component of chemotactic signal transduction system	-0.215987	0.34164	0.178706	0.241128
PA0414	probable methylesterase	-0.281984	0.0871308	0.200258	0.28282
PA0415	probable chemotaxis protein	0.10324	0.59828	0.434683	0.00452461
PA0416	probable transcriptional regulator	0.265241	0.196639	0.444119	0.00848603
PA0417	probable chemotaxis protein	0.363284	0.100626	-0.00135123	0.995424
PA0418	hypothetical protein	-0.103832	0.57017	0.0812364	0.633478
PA0419	conserved hypothetical protein	-0.138909	0.652553	0.318406	0.240886
PA0420	adenosylmethionine-8-amino-7-oxononanoate aminotransferase	-0.929593	3.19549e-10	-0.360155	0.0105592
PA0421	hypothetical protein	-0.706116	1.8773e-05	-0.778552	1.09699e-07
PA0422	conserved hypothetical protein	-0.513763	0.0134587	-1.33866	1.63519e-14
PA0423	PasP	-0.892501	5.52053e-07	-1.64979	1.61371e-29
PA0424	multidrug resistance operon repressor MexR	0.212187	0.611148	-0.188693	0.692952
PA0425	Resistance-Nodulation-Cell Division (RND) multidrug efflux membrane fusion protein MexA precursor	-0.691891	1.543e-05	-1.14539	6.67078e-17
PA0426	Resistance-Nodulation-Cell Division (RND) multidrug efflux transporter MexB	-0.539046	0.000137146	-0.840482	9.57862e-13
PA0427	Major intrinsic multiple antibiotic resistance efflux outer membrane protein OprM precursor	-0.52248	0.000626845	-0.434108	0.00141762
PA0428	probable ATP-dependent RNA helicase	0.00360861	0.986348	0.0647607	0.72451
PA0429	hypothetical protein	-0.405808	0.00923246	-0.266876	0.0749131
PA0430	5,10-methylenetetrahydrofolate reductase	-0.981145	3.65579e-09	-0.265397	0.103322
PA0431	hypothetical protein	-0.433329	0.00350499	0.0338002	0.856978
PA0432	S-adenosyl-L-homocysteine hydrolase	-0.11877	0.520958	0.0161942	0.94609
PA0433	hypothetical protein	0.435472	0.215185	0.404687	0.278395
PA0434	hypothetical protein	0.248874	0.551859	-0.734713	0.0410159
PA0435	hypothetical protein	0.411068	0.191093	-0.349167	0.185275
PA0436	probable transcriptional regulator	-0.428867	0.226385	-0.0893698	0.804903
PA0437	cytosine deaminase	-0.777477	0.000322101	-0.2007	0.309625
PA0438	cytosine permease	0.389361	0.0958533	0.148378	0.594879
PA0439	probable oxidoreductase	0.249897	0.671443	0.406871	0.447793
PA0440	probable oxidoreductase	0.180211	0.737474	0.366005	0.453883
PA0441	dihydropyrimidinase	0.542751	0.317239	0.704724	0.0876156
PA0442	hypothetical protein	-0.311159	0.737474	-0.417738	0.636246
PA0443	probable transporter	0.439444	0.449173	0.260211	0.702422
PA0444	N-carbamoyl-beta-alanine amidohydrolase	0.183185	0.638236	0.254061	0.4023
PA0445	probable transposase	0.23276	0.452286	0.333706	0.176094
PA0446	conserved hypothetical protein	0.180099	0.512075	0.683577	0.000628188
PA0447	glutaryl-CoA dehydrogenase	-0.732278	0.01466	-0.205592	0.434871
PA0448	transcriptional regulator, GcdR	-0.0612771	0.819176	0.243705	0.124764
PA0449	hypothetical protein	-0.210185	0.459257	-0.00485511	0.988989
PA0450	probable phosphate transporter	0.771401	0.00678079	0.868317	0.00309901
PA0451	conserved hypothetical protein	0.637335	0.0354952	0.846133	0.000605407
PA0451a	#N/A	-0.0357651	0.952434	0.140752	0.735062
PA0452	probable stomatin-like protein	0.551144	0.21698	0.499435	0.299612
PA0454	conserved hypothetical protein	0.659516	8.38624e-05	0.402373	0.00793193
PA0455	RNA helicase DbpA	-0.215016	0.252027	-0.190514	0.235123
PA0456	probable cold-shock protein	-0.495241	0.00257168	-0.567522	5.61983e-06
PA0457	hypothetical protein	0.250615	0.315486	0.302282	0.180348
PA0457.1	hypothetical membrane protein	0.0785017	0.833264	0.484822	0.127893
PA0458	probable major facilitator superfamily (MFS) transporter	0.302508	0.112253	0.167477	0.384998
PA0459	probable ClpA/B protease ATP binding subunit	0.282668	0.642123	0.559463	0.299372
PA0460	hypothetical protein	1.28759	1.16383e-12	-0.333262	0.103079
PA0461	conserved hypothetical protein	0.746912	1.19536e-07	0.548109	8.43374e-05
PA0462	hypothetical protein	0.719225	0.0237919	-0.239806	0.540683
PA0463	two-component response regulator CreB	0.0868462	0.667697	0.061812	0.761609
PA0464	two-component sensor CreC	0.339045	0.0503911	0.128023	0.478965
PA0465	inner membrane protein CreD	0.915901	0.000818273	0.836346	0.00107462
PA0466	hypothetical protein	-0.0875932	0.869558	0.00920481	0.986517
PA0467	conserved hypothetical protein	0.108021	0.59849	0.460583	0.00451803
PA0468	hypothetical protein	-0.233269	0.278495	0.236503	0.130549
PA0469	hypothetical protein	-0.224007	0.418695	-0.177745	0.555142
PA0470	Ferrichrome receptor FiuA	0.613745	0.00767009	0.258348	0.271073
PA0471	FiuR	0.720004	0.00416747	0.824361	6.77456e-05
PA0472	FiuI	0.288256	0.484244	0.604167	0.0502954
PA0473	probable glutathione S-transferase	-0.9906	4.04001e-05	-0.371016	0.129066
PA0474	hypothetical protein	0.543922	0.56222	0.127965	0.909832
PA0475	probable transcriptional regulator	0.273434	0.448172	0.393415	0.0790573
PA0476	probable permease	0.414283	0.178382	0.36174	0.226048
PA0477	probable transcriptional regulator	-0.272121	0.493415	0.0276137	0.94609
PA0478	probable N-acetyltransferase	-0.718854	0.00246916	-0.188266	0.516113
PA0479	probable transcriptional regulator	-0.331299	0.427239	0.178939	0.683017
PA0480	probable hydrolase	0.196044	0.711098	-0.0132513	0.98179
PA0481	hypothetical protein	0.440023	0.146333	0.292733	0.248581
PA0482	malate synthase G	-0.869893	6.90481e-08	-0.595705	0.000113022
PA0483	probable acetyltransferase	-0.398118	0.317738	0.0301381	0.948748
PA0484	conserved hypothetical protein	-0.0299714	0.949731	0.178984	0.684752
PA0485	conserved hypothetical protein	0.71684	0.000845453	0.050182	0.863494
PA0486	conserved hypothetical protein	-0.196097	0.455099	0.115396	0.652447
PA0487	probable molybdenum transport regulator	-0.622015	0.107967	-0.0713045	0.873657
PA0488	conserved hypothetical protein	0.495694	0.174261	0.337575	0.397503
PA0489	probable phosphoribosyl transferase	1.31339	0.00381574	0.436576	0.3833
PA0490	hypothetical protein	0.509944	0.104345	-0.032166	0.931368
PA0491	probable transcriptional regulator	-0.316297	0.313201	-0.119598	0.7179
PA0492	conserved hypothetical protein	-3.36101	4.12483e-24	-2.98418	2.91021e-27
PA0493	probable biotin-requiring enzyme	-3.9308	7.6643e-18	-3.56289	5.77755e-23
PA0494	probable acyl-CoA carboxylase subunit	-3.59842	6.2848e-19	-3.2787	1.42826e-18
PA0495	hypothetical protein	-3.32508	1.77141e-16	-3.09234	2.11124e-14
PA0496	conserved hypothetical protein	-2.84086	9.94351e-13	-2.66691	2.853e-11
PA0497	hypothetical protein	-0.0906757	0.869594	-0.49415	0.232978
PA0498	hypothetical protein	-0.407939	0.428269	0.00829673	0.988533
PA0499	probable pili assembly chaperone	0.0370758	0.962779	-0.059765	0.953026
PA0500	biotin synthase	-0.70385	0.000227542	-0.501534	0.00190285
PA0501	8-amino-7-oxononanoate synthase	-0.480395	0.0239261	-0.167835	0.378894
PA0502	probable biotin biosynthesis protein bioH	-0.354142	0.0806326	-0.0973828	0.638806
PA0503	probable biotin synthesis protein BioC	-0.584968	0.0258866	-0.371008	0.10222
PA0504	dethiobiotin synthase	-0.109207	0.74881	-0.216107	0.433103
PA0505	hypothetical protein	-0.0894898	0.871052	0.0181469	0.973176
PA0506	probable acyl-CoA dehydrogenase	-0.426091	0.0126079	-0.455448	0.00991205
PA0507	probable acyl-CoA dehydrogenase	-0.0807856	0.834903	0.15732	0.612802
PA0508	probable acyl-CoA dehydrogenase	-0.286332	0.192751	-0.291399	0.174384
PA0509	NirN	2.41375	0.037314	1.10113	0.00589121
PA0510	NirE	2.02635	0.0626661	1.11615	0.0116196
PA0511	heme d1 biosynthesis protein NirJ	1.29145	0.15634	0.836256	0.0652612
PA0512	NirH	1.08737	0.0229133	0.951747	0.0236044
PA0513	NirG	0.998169	0.0419982	1.16923	0.00733588
PA0514	heme d1 biosynthesis protein NirL	1.1838	0.0010352	1.13925	0.00188088
PA0515	probable transcriptional regulator	1.1407	0.00132228	1.12385	0.000405936
PA0516	heme d1 biosynthesis protein NirF	0.856053	0.0277363	0.755524	0.0757918
PA0517	probable c-type cytochrome precursor	0.652168	0.15332	0.502461	0.288128
PA0518	cytochrome c-551 precursor	0.217505	0.677777	0.314285	0.494444
PA0519	nitrite reductase precursor	0.281078	0.829745	0.462737	0.715175
PA0520	regulatory protein NirQ	-0.0630437	0.867227	0.273895	0.337429
PA0521	probable cytochrome c oxidase subunit	0.670141	0.164023	0.482422	0.334609
PA0522	hypothetical protein	1.01876	0.247275	1.08418	0.176932
PA0523	nitric-oxide reductase subunit C	1.19375	0.441837	0.201927	0.917321
PA0524	nitric-oxide reductase subunit B	1.60487	0.0084689	0.544798	0.0658447
PA0525	probable dinitrification protein NorD	1.44797	0.0160419	0.747457	0.00871083
PA0526	hypothetical protein	0.457047	0.631568	0.787582	0.0773811
PA0527	transcriptional regulator Dnr	0.0310345	0.980373	0.462534	0.582172
PA0528	probable transcriptional regulator	-0.314838	0.38836	-0.403681	0.20356
PA0529	conserved hypothetical protein	0.953156	1.89668e-05	1.0066	8.34276e-08
PA0530	probable class III pyridoxal phosphate-dependent aminotransferase	0.778369	3.59544e-05	0.904964	6.06549e-07
PA0531	probable glutamine amidotransferase	1.23912	2.5947e-05	1.27528	1.04118e-05
PA0532	hypothetical protein	0.13496	0.868581	0.596478	0.428516
PA0533	probable transcriptional regulator	0.0501583	0.824234	0.440402	0.00501715
PA0534	FAD-dependent oxidoreductase	-0.156496	0.595536	-0.0515071	0.866
PA0535	transcriptional regulator	0.78771	7.06272e-06	0.802879	4.24091e-07
PA0536	hypothetical protein	0.190735	0.298918	-0.615015	9.73155e-06
PA0537	conserved hypothetical protein	-0.120281	0.473076	-0.88367	3.88032e-15
PA0538	disulfide bond formation protein	-0.31555	0.217175	-0.476585	0.0666691
PA0539	hypothetical protein	0.508891	0.172688	0.0668956	0.881986
PA0540	hypothetical protein	0.04583	0.918065	-0.450278	0.292066
PA0541	hypothetical protein	-0.0355378	0.900959	1.0156	2.43662e-07
PA0542	conserved hypothetical protein	-0.432661	0.108181	-0.282926	0.200021
PA0543	hypothetical protein	1.08883	0.000150359	1.28693	1.50741e-07
PA0544	hypothetical protein	0.615716	0.00516598	0.745928	0.000180367
PA0545	hypothetical protein	1.06809	0.00529099	1.03978	0.00203872
PA0546	methionine adenosyltransferase	-1.23423	9.53309e-10	-0.841778	1.00788e-05
PA0547	probable transcriptional regulator	-0.723557	0.000353274	-0.457138	0.00898329
PA0548	transketolase	-0.438505	0.00918871	-0.0361488	0.863494
PA0549	hypothetical protein	-0.079803	0.725118	0.381396	0.0275578
PA0550	conserved hypothetical protein	-0.546801	0.0331353	0.00287943	0.99326
PA0551	D-erythrose 4-phosphate dehydrogenase	-0.708781	2.71156e-05	-0.121137	0.575829
PA0552	phosphoglycerate kinase	-0.973486	1.5241e-10	-0.360923	0.0161713
PA0553	hypothetical protein	-0.594297	0.000287086	-0.0445731	0.825677
PA0554	hypothetical protein	-0.320603	0.203021	-0.0125735	0.969062
PA0555	fructose-1,6-bisphosphate aldolase	-0.877031	2.53202e-08	-0.572633	0.000114003
PA0556	hypothetical protein	-0.581185	0.00303376	-0.105951	0.626781
PA0557	hypothetical protein	0.461003	0.261431	0.0415942	0.948748
PA0558	conserved hypothetical protein	0.184248	0.47254	0.397953	0.0529487
PA0559	conserved hypothetical protein	-0.169978	0.5661	0.0880581	0.792684
PA0560	conserved hypothetical protein	-0.0249417	0.953858	-0.0821388	0.761609
PA0561	hypothetical protein	0.0612948	0.851014	-0.13403	0.616376
PA0562	probable hydrolase	0.155439	0.464382	0.0763432	0.70897
PA0563	conserved hypothetical protein	0.200296	0.604796	-1.21193	0.00011327
PA0564	probable transcriptional regulator	0.157165	0.536919	0.138033	0.537442
PA0565	conserved hypothetical protein	0.0573002	0.901416	0.417665	0.193247
PA0566	hypothetical protein	0.262694	0.344282	0.374901	0.154424
PA0567	conserved hypothetical protein	0.419728	0.332747	0.347748	0.431422
PA0568	hypothetical protein	-0.549796	0.00883794	-0.184919	0.48543
PA0569	hypothetical protein	-0.797969	0.000107342	-0.373388	0.0784681
PA0570	hypothetical protein	-0.558663	0.00853126	-0.177836	0.390056
PA0571	hypothetical protein	-0.409734	0.0317649	-0.0017817	0.994417
PA0572	hypothetical protein	-0.829418	0.000487087	-0.447806	0.0426382
PA0573	hypothetical protein	0.210827	0.544007	-0.342603	0.332779
PA0574	hypothetical protein	-0.414694	0.0545049	-0.0200511	0.945962
PA0575	redox regulator of c_di_GMP, RmcA	0.452224	0.152984	0.386985	0.227428
PA0576	sigma factor RpoD	-0.189321	0.342492	-0.291068	0.0878004
PA0577	DNA primase	0.237264	0.309013	0.114617	0.638035
PA0578	conserved hypothetical protein	0.0122867	0.977388	-0.323528	0.352052
PA0579	30S ribosomal protein S21	-0.0395029	0.926485	-0.548834	0.126706
PA0580	O-sialoglycoprotein endopeptidase	0.196561	0.573446	-0.0393472	0.921295
PA0581	conserved hypothetical protein	0.269267	0.330411	0.245475	0.387617
PA0582	dihydroneopterin aldolase	0.150647	0.685984	0.047527	0.907475
PA0583	hypothetical protein	0.383323	0.196367	0.221723	0.481428
PA0584	tRNA nucleotidyl transferase	-0.597071	0.00114992	-0.0272771	0.902912
PA0585	hypothetical protein	0.940622	0.00215037	0.967134	0.000495596
PA0586	conserved hypothetical protein	-0.0659115	0.846434	0.164214	0.563454
PA0587	conserved hypothetical protein	-0.0935725	0.811021	0.025078	0.948748
PA0588	conserved hypothetical protein	-0.126901	0.682009	-0.0349495	0.894645
PA0589	conserved hypothetical protein	-0.304773	0.168984	-0.13907	0.442171
PA0590	bis(5'-nucleosyl)-tetraphosphatase	-0.12644	0.461812	0.126953	0.421587
PA0591	conserved hypothetical protein	-0.49357	0.00290775	0.00731625	0.971965
PA0592	rRNA (adenine-N6,N6)-dimethyltransferase	-0.606297	0.0364864	-0.26344	0.369903
PA0593	pyridoxal phosphate biosynthetic protein PdxA	-0.220794	0.174261	-0.0372327	0.844983
PA0594	peptidyl-prolyl cis-trans isomerase SurA	-0.270642	0.0761072	-0.336453	0.00804052
PA0595	LPS-assembly protein LptD	-0.662076	1.36927e-06	-0.519633	2.88774e-05
PA0596	hypothetical protein	-0.690099	2.25454e-05	-0.460467	0.00150706
PA0597	probable nucleotidyl transferase	-0.609298	0.000227542	-0.362492	0.022444
PA0598	hypothetical protein	-0.377105	0.0333957	-0.0639285	0.748715
PA0599	hypothetical protein	-0.383273	0.288439	-0.0444606	0.916872
PA0600	two-component sensor, AgtS	0.818553	7.25787e-07	0.287993	0.071272
PA0601	two-component response regulator, AgtR	0.0496614	0.899469	0.202981	0.344155
PA0602	probable binding protein component of ABC transporter	0.209432	0.508165	0.15979	0.612809
PA0603	AgtA	-1.68709	5.44285e-07	-1.95824	1.9224e-11
PA0604	AgtB	-1.86912	4.71199e-07	-2.39519	3.96991e-12
PA0605	AgtC	-1.82824	1.17782e-06	-2.56562	3.65333e-14
PA0606	AgtD	-1.67697	2.17128e-06	-2.27527	5.00597e-14
PA0607	ribulose-phosphate 3-epimerase	-0.570406	0.0117431	0.128349	0.616936
PA0608	probable phosphoglycolate phosphatase	-0.442031	0.0270398	0.249882	0.214576
PA0609	anthranilate synthetase component I	-0.324267	0.112258	0.129368	0.563153
PA0610	transcriptional regulator PrtN	0.485688	0.00832649	-0.226385	0.174218
PA0611	transcriptional regulator PrtR	-0.397288	0.0352212	-0.0586976	0.803695
PA0612	repressor, PtrB	0.0919184	0.76677	-1.84703	1.66554e-15
PA0613	hypothetical protein	0.044521	0.896262	-1.83585	2.31166e-13
PA0614	hypothetical protein	0.978639	0.00071833	-1.00677	0.000114155
PA0615	hypothetical protein	1.32773	6.18307e-11	-0.0235468	0.934913
PA0616	R2 pyocin membrane-piercing spike	1.40197	5.74082e-11	-0.0913298	0.767511
PA0617	probable bacteriophage protein	1.14588	8.84795e-06	-0.853687	0.0176062
PA0618	probable bacteriophage protein	1.28151	2.45216e-13	-0.498344	0.036224
PA0619	probable bacteriophage protein	1.44356	2.12959e-11	-0.388083	0.142241
PA0620	probable bacteriophage protein	1.08488	7.49205e-09	-0.467653	0.0105692
PA0621	conserved hypothetical protein	0.8386	0.000160134	-0.686388	0.00691222
PA0622	probable bacteriophage protein	0.712052	0.000453115	-1.43807	1.81189e-12
PA0623	probable bacteriophage protein	0.651497	0.000428236	-1.41339	4.7411e-11
PA0624	hypothetical protein	0.839061	1.67157e-06	-1.15	2.78291e-07
PA0625	hypothetical protein	0.573111	0.00137171	-0.876286	1.0157e-09
PA0626	hypothetical protein	1.08115	1.92414e-10	-0.28081	0.139424
PA0627	conserved hypothetical protein	0.966506	1.24251e-06	-0.595535	0.0356953
PA0628	conserved hypothetical protein	1.01638	1.19648e-08	-0.416172	0.0224119
PA0629	conserved hypothetical protein	1.2086	6.22586e-08	-0.325634	0.173811
PA0630	hypothetical protein	1.46543	7.65103e-09	-0.0166325	0.973176
PA0631	hypothetical protein	1.41993	1.1269e-05	-0.303284	0.521929
PA0633	hypothetical protein	0.939116	5.75127e-07	-1.39436	2.48618e-14
PA0634	hypothetical protein	1.00472	8.33838e-07	-1.39039	1.22805e-12
PA0635	hypothetical protein	1.12915	1.88093e-07	-1.07595	3.4116e-08
PA0636	hypothetical protein	0.725508	0.00113439	-0.902603	6.70498e-06
PA0637	conserved hypothetical protein	0.682163	0.00533147	-0.704546	0.00525213
PA0638	probable bacteriophage protein	0.962223	6.51894e-07	-0.50168	0.0360256
PA0639	conserved hypothetical protein	1.09555	6.30516e-06	-0.633065	0.0243275
PA0640	probable bacteriophage protein	1.18295	1.06079e-08	-0.592982	0.0345656
PA0641	probable bacteriophage protein	1.38854	1.62265e-15	-0.370668	0.0905322
PA0643	hypothetical protein	0.631236	0.00158726	-0.260776	0.216836
PA0644	hypothetical protein	0.721362	0.00443753	-0.00470672	0.990291
PA0645	hypothetical protein	0.882422	0.00325205	0.0885758	0.815115
PA0646	hypothetical protein	0.644974	0.00296555	-0.50725	0.0306243
PA0647	hypothetical protein	0.524281	0.0601537	-0.209249	0.510112
PA0648	hypothetical protein	0.727708	0.00503021	-0.0926542	0.764008
PA0649	anthranilate synthase component II	-0.0998704	0.63544	0.0896611	0.673442
PA0650	anthranilate phosphoribosyltransferase	-0.115106	0.487618	0.0941165	0.599148
PA0651	indole-3-glycerol-phosphate synthase	-0.205881	0.258768	-0.0822618	0.643998
PA0652	transcriptional regulator Vfr	-0.944918	2.37864e-07	-0.486634	0.000438609
PA0653	conserved hypothetical protein	-0.816656	3.7034e-05	-0.550729	0.000830231
PA0654	S-adenosylmethionine decarboxylase proenzyme	-0.389597	0.21517	-0.483263	0.114714
PA0655	hypothetical protein	-0.46966	0.090476	0.245903	0.2986
PA0656	probable HIT family protein	-0.477048	0.32742	0.111833	0.854504
PA0657	probable ATPase	-0.198721	0.408871	0.187082	0.311268
PA0658	probable short-chain dehydrogenase	-0.346284	0.118393	-0.190389	0.404507
PA0659	hypothetical protein	-0.42571	0.00714974	-0.54898	9.93156e-05
PA0660	NAD(P)H:quinone reductase	-0.368908	0.0753165	-0.084841	0.724729
PA0661	conserved hypothetical protein	-0.555343	0.0209251	-0.488016	0.0268401
PA0662	N-acetyl-gamma-glutamyl-phosphate reductase	-0.585429	0.000207254	-0.11592	0.444991
PA0663	hypothetical protein	-0.456102	0.0023812	-0.00904217	0.963035
PA0664	hypothetical protein	-0.551436	0.000179093	-0.108545	0.557846
PA0665	conserved hypothetical protein	-0.249144	0.282123	-0.203091	0.33606
PA0666	1,6-Anhydro-N-acetylmuramic acid kinase, AnmK	-0.475272	0.00113222	-0.664301	3.84596e-08
PA0667	MepM	-0.501053	0.0433827	-1.20132	3.32374e-11
PA0668	tyrosyl-tRNA synthetase 2	-0.223828	0.128272	-0.296434	0.036276
PA0669	probable DNA polymerase alpha chain	0.241536	0.377817	0.52222	0.0216805
PA0670	hypothetical protein	0.187873	0.626901	0.551368	0.0825818
PA0671	hypothetical protein	-0.157462	0.769918	0.0103184	0.985277
PA0672	heme oxygenase	-0.297028	0.411227	-0.712462	0.030251
PA0673	hypothetical protein	-0.286414	0.674043	0.158279	0.804652
PA0674	VreA	0.584036	0.159543	0.752194	0.0658406
PA0675	ECF sigma factor, VreI	0.443684	0.58895	1.18382	0.0578446
PA0676	sigma factor regulator, VreR	-0.0391682	0.932749	0.0926006	0.8043
PA0677	HxcW	0.648671	0.213485	0.873064	0.0536297
PA0678	HxcU	0.605064	0.499906	1.26468	0.0786277
PA0679	HxcP	-0.0963697	0.902024	0.445385	0.449188
PA0680	HxcV	0.584405	0.565199	0.937626	0.273248
PA0681	HxcT	1.53789	0.0266928	1.53548	0.0111411
PA0682	HxcX	0.480213	0.526267	0.962753	0.154302
PA0683	HxcY	0.429751	0.437616	1.02357	0.0146281
PA0684	HxcZ	0.538399	0.512331	0.0534163	0.957587
PA0685	HxcQ	0.758407	0.0893006	0.761655	0.0507769
PA0686	HxcR	0.303211	0.58895	0.237442	0.676013
PA0687	HxcS	1.0292	0.114306	1.19699	0.0360462
PA0688	low-molecular-weight alkaline phosphatase A, LapA	0.29632	0.62636	0.645989	0.130549
PA0689	low-molecular-weight alkaline phosphatase B, LapB	0.349099	0.36227	0.260276	0.535987
PA0690	phosphate depletion regulated TPS partner A, PdtA	0.945176	9.44527e-09	1.00434	1.63519e-14
PA0691	prevent-host-death protein A	-0.0162592	0.989846	-0.712561	0.458207
PA0692	phosphate depletion regulated TPS partner B, PdtB	0.670834	0.253572	0.945499	0.0604366
PA0693	transport protein ExbB2	0.245913	0.57598	-0.0796006	0.879431
PA0694	transport protein ExbD	-1.36037	0.0518905	-0.502067	0.44131
PA0695	hypothetical protein	-0.455421	0.641855	0.165184	0.870288
PA0696	hypothetical protein	0.117648	0.837142	-0.0860113	0.890812
PA0697	hypothetical protein	-0.54217	0.326462	-1.05293	0.042335
PA0698	hypothetical protein	-0.496555	0.342492	-0.658454	0.175835
PA0699	probable peptidyl-prolyl cis-trans isomerase, PpiC-type	0.159249	0.758517	0.0972	0.831736
PA0700	hypothetical protein	-0.346713	0.567117	0.241082	0.679429
PA0701	probable transcriptional regulator	0.443241	0.209853	0.746137	0.00875725
PA0701a	#N/A	0.311434	0.151145	0.764301	3.44114e-06
PA0702	hypothetical protein	1.01575	0.0115202	1.07218	0.0032567
PA0703	probable major facilitator superfamily (MFS) transporter	1.15163	5.75912e-08	0.560539	0.0216271
PA0704	probable amidase	0.80076	0.00290775	0.480374	0.0371571
PA0705	alpha-1,6-rhamnosyltransferase MigA	0.264153	0.194408	0.102984	0.629028
PA0706	chloramphenicol acetyltransferase	-0.172452	0.313134	-0.0366774	0.836599
PA0707	transcriptional regulator ToxR	0.136726	0.799605	0.49851	0.296863
PA0708	probable transcriptional regulator	-0.197535	0.543393	-0.0306476	0.907028
PA0709	hypothetical protein	0.310407	0.656199	0.890421	0.0931916
PA0710	lactoylglutathione lyase	0.441495	0.41253	0.785648	0.0866119
PA0711	hypothetical protein	0.910182	0.00739876	0.610095	0.0720927
PA0712	hypothetical protein	1.53615	2.13906e-10	1.36836	8.47152e-07
PA0713	hypothetical protein	-2.34087	0.0267647	0.390149	0.629028
PA0714	hypothetical protein	1.70562	0.000415014	1.71371	8.57513e-05
PA0715	putative reverse transcriptase	-0.247954	0.390656	-0.722333	6.18128e-05
PA0716	hypothetical protein	-0.401698	0.212775	-0.750982	1.27108e-05
PA0718	hypothetical protein of bacteriophage Pf1	0.732629	0.0304426	-0.00336611	0.994417
PA0719	hypothetical protein of bacteriophage Pf1	0.0436415	0.925705	-0.778437	0.0255084
PA0720	helix destabilizing protein of bacteriophage Pf1	-0.591714	0.0740652	-1.56345	1.57424e-13
PA0721	Pf superinfection exclusion, PfsE	-0.155287	0.717022	-1.12399	0.000481672
PA0722	hypothetical protein of bacteriophage Pf1	-0.103802	0.760487	-0.952059	2.42649e-06
PA0723	coat protein B of bacteriophage Pf1	0.0334463	0.921048	-0.747249	6.90025e-06
PA0724	probable coat protein A of bacteriophage Pf1	0.708249	0.0978709	-0.0949801	0.88017
PA0725	hypothetical protein of bacteriophage Pf1	0.872413	0.343926	0.26713	0.813351
PA0726	hypothetical protein of bacteriophage Pf1	1.09409	0.0175189	0.461387	0.385975
PA0727	Pf replication initiator protein	-0.0585519	0.888956	0.0497208	0.879782
PA0728	probable bacteriophage integrase	0.256786	0.573928	0.156803	0.714086
PA0729	Pf4 inhibition toxin, PfiT	-0.0966096	0.672817	-0.223582	0.183775
PA0730	probable transferase	-0.360533	0.359387	-0.49402	0.115004
PA0731	hypothetical protein	-0.0589963	0.823469	-0.391497	0.142832
PA0732	hypothetical protein	1.12472	1.9373e-06	0.406887	0.0650267
PA0733	probable pseudouridylate synthase	0.7094	0.00320001	0.552396	0.0309944
PA0734	hypothetical protein	0.517425	0.0240568	0.471088	0.0709536
PA0735	hypothetical protein	0.0260915	0.913716	-0.33332	0.113318
PA0736	hypothetical protein	0.357784	0.0767824	-0.421129	0.0330502
PA0736a	#N/A	2.19012	5.30403e-06	0.552481	0.404427
PA0737	hypothetical protein	1.96186	1.9578e-09	0.256592	0.596062
PA0738	conserved hypothetical protein	0.927972	0.0455422	0.165069	0.796648
PA0739	probable transcriptional regulator	0.180635	0.605286	0.427056	0.121283
PA0740	SDS hydrolase SdsA1	0.673525	0.264043	0.901371	0.0650406
PA0741	conserved hypothetical protein	-0.105854	0.803708	-0.530316	0.0522466
PA0742	hypothetical protein	-0.302866	0.423656	-1.05459	0.000635478
PA0743	probable 3-hydroxyisobutyrate dehydrogenase	-0.071581	0.869063	0.111911	0.796648
PA0744	probable enoyl-CoA hydratase/isomerase	-0.870909	0.00206003	-0.591873	0.0029507
PA0745	DspI	-0.936461	0.00150798	-0.812594	0.00105076
PA0746	probable acyl-CoA dehydrogenase	-0.777704	0.0943779	-0.686358	0.135971
PA0747	probable aldehyde dehydrogenase	-0.965854	0.360707	0.0596645	0.967451
PA0749	hypothetical protein	0.379657	0.103276	0.394574	0.0593394
PA0750	uracil-DNA glycosylase	0.0558577	0.803969	0.281495	0.133768
PA0751	conserved hypothetical protein	-0.308905	0.503957	-0.351714	0.435815
PA0752	conserved hypothetical protein	-1.24565	0.00166554	-1.37756	0.000490927
PA0753	hypothetical protein	-1.68307	0.00132752	-2.24208	1.64539e-06
PA0754	hypothetical protein	-1.82143	2.20369e-05	-1.74675	4.43677e-05
PA0755	cis-aconitate porin OpdH	-0.893394	0.00961183	-0.891198	0.00563546
PA0756	probable two-component response regulator	0.383793	0.144875	0.627592	0.00496822
PA0757	probable two-component sensor	0.543225	0.0042222	0.487102	0.00212799
PA0758	hypothetical protein	-0.784912	0.000400851	-0.216059	0.292786
PA0759	conserved hypothetical protein	-0.420153	0.0239261	-0.126382	0.556285
PA0760	conserved hypothetical protein	0.0437969	0.895514	0.0995533	0.705532
PA0761	L-aspartate oxidase	-0.0347082	0.876225	-0.0138402	0.948923
PA0762	sigma factor AlgU	0.348898	0.161761	-0.33287	0.0765386
PA0763	anti-sigma factor MucA	0.525352	0.00334633	-0.140142	0.360598
PA0764	negative regulator for alginate biosynthesis MucB	0.624255	0.000551687	-0.0132998	0.948748
PA0765	positive regulator for alginate biosynthesis MucC	0.493796	0.01466	-0.42094	0.00420726
PA0766	serine protease MucD precursor	0.273379	0.209357	-0.854319	1.81946e-07
PA0767	GTP-binding protein LepA	-0.223164	0.437373	-0.522557	0.0194256
PA0768	signal peptidase I	0.0734632	0.789712	-0.550289	0.00542503
PA0769	hypothetical protein	-0.362522	0.181179	-0.697011	0.00182319
PA0770	ribonuclease III	0.121342	0.630992	0.188438	0.385575
PA0771	GTP-binding protein Era	-0.140148	0.544007	-0.242395	0.161896
PA0772	DNA repair protein RecO	0.0852957	0.774566	-0.205214	0.374899
PA0773	pyridoxal phosphate biosynthetic protein PdxJ	-0.596139	0.00544178	-0.606724	0.00166449
PA0774	conserved hypothetical protein	0.3445	0.154832	0.328383	0.130549
PA0775	conserved hypothetical protein	-0.0145291	0.972369	0.0820278	0.829904
PA0776	hypothetical protein	1.04596	0.166676	1.47209	0.0158742
PA0777	hypothetical protein	0.203016	0.498627	0.329776	0.167962
PA0778	inhibitor of cysteine peptidase	-0.73088	0.000624681	-0.139912	0.570246
PA0779	AsrA	-1.9589	1.60787e-08	-0.788895	2.78486e-05
PA0780	proline utilization regulator	-0.00451485	0.986348	0.368939	0.0335125
PA0781	hypothetical protein	-0.63786	0.0330957	-0.903402	0.000901001
PA0782	proline dehydrogenase PutA	1.49022	4.4882e-09	0.89383	0.000480528
PA0783	sodium/proline symporter PutP	1.67313	7.79769e-13	-0.0979022	0.758233
PA0784	probable transcriptional regulator	-0.0491614	0.889957	0.030402	0.933657
PA0785	FMN-dependent NADH-azoreductase 1, AzoR1	0.141243	0.685984	0.468274	0.0686541
PA0786	probable transporter	0.515364	0.181179	0.613207	0.0885219
PA0787	hypothetical protein	0.10991	0.653835	0.317333	0.0685961
PA0788	hypothetical protein	1.12591	0.00032332	0.780702	0.0170647
PA0788a	#N/A	-0.0255847	0.974815	0.15954	0.817133
PA0789	probable amino acid permease	-0.0707817	0.851014	-0.712328	0.0113461
PA0790	hypothetical protein	0.64018	0.168366	0.215023	0.686321
PA0791	probable transcriptional regulator	0.128941	0.629175	0.495283	0.0179447
PA0792	propionate catabolic protein PrpD	0.224206	0.454988	0.35035	0.142569
PA0793	hypothetical protein	-0.204835	0.504248	-0.0405872	0.912774
PA0794	probable aconitate hydratase	-0.921178	0.000551687	-0.6639	0.0133926
PA0795	citrate synthase 2	-1.29295	8.66168e-05	-1.05903	0.00141862
PA0796	carboxyphosphonoenolpyruvate phosphonomutase	-1.11642	1.9373e-06	-1.00909	1.05568e-05
PA0797	PmiR	-0.68822	0.00332856	-0.491246	0.0248157
PA0798	phospholipid methyltransferase	0.858418	0.136507	1.10296	0.00995286
PA0799	probable helicase	-0.0992145	0.629175	0.105403	0.580089
PA0800	hypothetical protein	0.878735	0.0691175	0.406051	0.421364
PA0801	hypothetical protein	0.685406	0.00184273	0.623726	0.00318593
PA0802	hypothetical protein	0.613482	0.0470842	0.971741	0.000360453
PA0803	hypothetical protein	0.686376	0.0358598	0.882651	0.0067245
PA0804	probable oxidoreductase	0.113424	0.697242	0.230077	0.37591
PA0805	hypothetical protein	0.425569	0.0277088	-0.722563	4.21996e-05
PA0806	hypothetical protein	1.21816	0.0146552	0.526519	0.396765
PA0807	AmpDh3	0.0164497	0.972774	-0.904716	0.0326142
PA0808	hypothetical protein	0.338493	0.583849	0.181424	0.793824
PA0809	probable transporter	0.391167	0.343069	0.567997	0.17363
PA0810	probable haloacid dehalogenase	0.979023	6.34012e-05	1.01675	2.35327e-06
PA0811	probable major facilitator superfamily (MFS) transporter	0.774841	0.0271909	1.00379	0.00104977
PA0812	hypothetical protein	1.38228	0.0186246	1.52919	0.0014146
PA0813	hypothetical protein	-0.0181054	0.97288	0.0970898	0.816661
PA0814	Rid1 subfamily protein	-0.0753929	0.895364	0.232163	0.626872
PA0815	probable transcriptional regulator	0.437873	0.393993	0.631643	0.204059
PA0816	probable transcriptional regulator	-0.0656877	0.865211	0.352668	0.177703
PA0817	probable ring-cleaving dioxygenase	-0.383217	0.383616	0.328693	0.437018
PA0818	hypothetical protein	-0.414877	0.416119	-0.134901	0.792887
PA0819	hypothetical protein	0.258587	0.669925	0.477197	0.336017
PA0820	hypothetical protein	-0.294915	0.2547	-0.0341458	0.908034
PA0821	hypothetical protein	0.207247	0.482805	0.251875	0.331184
PA0823	hypothetical protein	1.10229	0.133618	0.627431	0.42178
PA0824	hypothetical protein	0.609253	0.188	0.127083	0.835627
PA0825	hypothetical protein	0.151554	0.826807	-0.0376833	0.957117
PA0826	hypothetical protein	-0.173914	0.604413	-0.151386	0.67218
PA0827	hypothetical protein	0.22767	0.454433	-0.210873	0.489912
PA0828	probable transcriptional regulator	0.660907	0.149553	0.729851	0.0759619
PA0829	probable hydrolase	1.02362	0.0073154	1.08312	0.00194427
PA0830	hypothetical protein	-0.355009	0.450535	-0.0601624	0.898749
PA0831	transcriptional regulator OruR	0.398998	0.0352356	0.247791	0.140419
PA0832	conserved hypothetical protein	-0.45871	0.0118741	-0.364074	0.0192338
PA0833	hypothetical protein	0.847373	4.58685e-07	-0.133654	0.393613
PA0834	conserved hypothetical protein	0.655416	0.00282304	0.196235	0.504088
PA0835	phosphate acetyltransferase	0.711829	0.000227542	1.32371	2.61209e-17
PA0836	acetate kinase	0.1221	0.908147	0.330518	0.701331
PA0837	peptidyl-prolyl cis-trans isomerase SlyD	-0.239529	0.312705	-0.261459	0.231083
PA0838	probable glutathione peroxidase	0.965613	1.38154e-07	0.955677	8.61468e-09
PA0839	probable transcriptional regulator	0.627823	0.0452522	0.6605	0.0113461
PA0840	probable oxidoreductase	-0.349983	0.164058	-0.445649	0.0376952
PA0841	hypothetical protein	-0.384205	0.283307	-0.265948	0.450675
PA0842	probable glycosyl transferase	1.38404	0.0972809	0.625844	0.520815
PA0843	phospholipase accessory protein PlcR precursor	2.14561	1.1585e-05	0.389595	0.584207
PA0844	hemolytic phospholipase C precursor	1.53464	0.00294417	1.24194	0.0180329
PA0845	CerN	1.05467	0.0979752	0.415495	0.629028
PA0846	probable sulfate uptake protein	0.571037	0.00182404	-0.159053	0.45184
PA0847	diguanylate cyclase	0.603537	0.0201043	-0.0802936	0.791843
PA0848	alkyl hydroperoxide reductase , AhpB	-0.65835	0.00609109	-0.0530046	0.852585
PA0849	thioredoxin reductase 2	-0.195967	0.384262	0.206813	0.277165
PA0850	hypothetical protein	-0.11835	0.776425	-0.226654	0.557388
PA0851	hypothetical protein	0.352558	0.0720351	0.252824	0.167962
PA0852	chitin-binding protein CbpD precursor	-1.37091	5.56975e-16	-1.53769	3.14251e-24
PA0853	probable oxidoreductase	-0.0585421	0.844524	-0.589071	0.0123564
PA0854	fumarate hydratase	-0.324018	0.0825281	-0.696009	1.45457e-05
PA0855	hypothetical protein	-0.411932	0.0479441	-0.723095	0.000167227
PA0856	hypothetical protein	-0.34683	0.0647628	-0.424391	0.00383218
PA0857	morphogene protein BolA	-0.230618	0.23916	-0.344024	0.0317549
PA0858	conserved hypothetical protein	0.394441	0.135916	0.0752205	0.799534
PA0859	hypothetical protein	0.435675	0.0499469	0.299875	0.156175
PA0860	probable ATP-binding/permease fusion ABC transporter	1.00001	7.21476e-08	0.459092	0.0101296
PA0861	RbDA	0.99074	5.93842e-09	0.317063	0.0436408
PA0862	hypothetical protein	-0.483569	0.319563	-0.206334	0.692187
PA0863	probable oxidoreductase	-0.520439	0.102269	-0.378587	0.284166
PA0864	probable transcriptional regulator	0.15494	0.685984	0.405322	0.181129
PA0865	4-hydroxyphenylpyruvate dioxygenase	-2.0977	1.48992e-07	-2.06571	2.05599e-07
PA0866	aromatic amino acid transport protein AroP2	-0.183223	0.763355	-0.540246	0.344895
PA0867	membrane-bound lysozyme inhibitor of c-type lysozyme MliC	-0.331229	0.0535966	-0.574885	0.000478276
PA0868	conserved hypothetical protein	0.387841	0.0733546	0.571214	0.00444716
PA0869	D-alanyl-D-alanine-endopeptidase	0.229554	0.221585	-0.165254	0.457871
PA0870	aromatic amino acid aminotransferase	-1.40573	1.42692e-07	-1.21466	1.64369e-06
PA0871	pterin-4-alpha-carbinolamine dehydratase	-1.69602	2.40606e-08	-1.45553	2.03572e-07
PA0872	phenylalanine-4-hydroxylase	-1.1203	0.00452347	-0.646502	0.106105
PA0873	transcriptional regulator PhhR	-0.258072	0.424438	-0.250704	0.454298
PA0874	hypothetical protein	0.048962	0.898261	0.29695	0.406216
PA0875	conserved hypothetical protein	0.626291	0.0399983	0.82042	0.001386
PA0876	probable transcriptional regulator	-0.0375297	0.886131	0.13064	0.551111
PA0877	probable transcriptional regulator	-0.112756	0.694721	0.0965959	0.736439
PA0878	hypothetical protein	0.591255	0.287139	0.504012	0.394316
PA0879	probable acyl-CoA dehydrogenase	-0.873602	0.0723639	0.00712478	0.989762
PA0880	probable ring-cleaving dioxygenase	-0.556478	0.507324	-0.630985	0.466871
PA0881	hypothetical protein	-0.616926	0.261431	0.216558	0.678155
PA0882	hypothetical protein	0.818305	0.0372718	0.801946	0.0944012
PA0883	probable acyl-CoA lyase beta chain	0.723225	0.210278	0.543375	0.369169
PA0884	probable C4-dicarboxylate-binding periplasmic protein	0.719053	0.180644	0.486789	0.377099
PA0885	probable C4-dicarboxylate transporter	0.871388	0.316074	1.22949	0.0941171
PA0886	probable C4-dicarboxylate transporter	1.08466	0.0119101	1.25841	0.00088154
PA0887	acetyl-coenzyme A synthetase	-0.430572	0.344282	-1.55102	9.87182e-05
PA0888	arginine/ornithine binding protein AotJ	-0.00907004	0.976848	-0.471572	0.0380969
PA0889	arginine/ornithine transport protein AotQ	0.346604	0.224803	-0.47615	0.0797262
PA0890	arginine/ornithine transport protein AotM	0.0899256	0.690273	-0.166374	0.356093
PA0891	hypothetical protein	-0.320852	0.0337131	0.0423485	0.813189
PA0892	arginine/ornithine transport protein AotP	-0.262578	0.10157	0.138544	0.331166
PA0893	transcriptional regulator ArgR	0.0435688	0.825683	0.397957	0.00336754
PA0894	hypothetical protein	0.466376	0.28135	0.412033	0.386264
PA0895	N2-Succinylornithine 5-aminotransferase (SOAT) = N2-acetylornithine 5-aminotransferase (ACOAT)	-0.121007	0.647738	0.0245878	0.930404
PA0896	subunit I of arginine N2-succinyltransferase = ornithine N2-succinyltransferase	0.132298	0.529886	0.296546	0.086147
PA0897	subunit II of arginine N2-succinyltransferase = ornithine N2-succinyltransferase	-0.131287	0.523223	0.175104	0.297749
PA0898	N-Succinylglutamate 5-semialdehyde dehydrogenase	-0.167943	0.385043	0.137497	0.403448
PA0899	N2-Succinylarginine dihydrolase	-0.0753668	0.760572	0.104672	0.602338
PA0900	hypothetical protein	-0.218097	0.236136	-0.029901	0.877378
PA0901	N-Succinylglutamate desuccinylase	0.174966	0.325351	0.384424	0.00131273
PA0902	hypothetical protein	-0.130537	0.498441	0.147073	0.342252
PA0903	alanyl-tRNA synthetase	-0.462825	0.010292	-0.347727	0.022932
PA0904	aspartate kinase alpha and beta chain	-0.683674	8.37374e-05	-0.452025	0.00266942
PA0905	RsmA	-1.01801	5.74993e-14	-0.761698	5.21761e-09
PA0906	lysis phenotype repressor, AlpR	-0.394936	0.408442	-0.241356	0.655105
PA0907	lysis phenotype activator, AlpA	-0.0456205	0.879196	-0.795427	0.000478649
PA0908	AlpB	0.410544	0.242915	-0.364732	0.345915
PA0909	AlpC	0.493497	0.122048	-0.294912	0.424266
PA0910	AlpD	0.69838	0.00776487	-0.771711	0.0143495
PA0911	AlpE	0.565319	0.0601891	-0.686529	0.0373266
PA0912	hypothetical protein	0.303708	0.705767	0.0512714	0.952198
PA0913	MgtE	0.411485	0.26762	-0.13066	0.759445
PA0914	hypothetical protein	-0.214655	0.457184	-0.314386	0.211264
PA0915	conserved hypothetical protein	-0.513232	0.0414629	-0.499516	0.0124949
PA0916	conserved hypothetical protein	-0.743443	0.0107106	-0.691732	0.0103137
PA0917	potassium uptake protein Kup	-0.0361987	0.884548	-0.180329	0.316983
PA0918	cytochrome b561	-0.337613	0.125645	-0.468529	0.0120976
PA0919	alanyl-phosphatidylglycerol hydrolase	-0.246422	0.279667	-0.474669	0.00431903
PA0920	alanyl-phosphatidylglycerol synthase	-0.208727	0.289178	-0.532083	0.000121522
PA0921	hypothetical protein	0.0125537	0.98015	0.258939	0.562387
PA0922	hypothetical protein	-0.00830535	0.974815	-0.130388	0.584207
PA0923	DNA Polymerase IV, DinB	1.15861	2.67414e-11	1.07162	3.99012e-11
PA0924	hypothetical protein	0.271441	0.328267	-0.207902	0.46406
PA0925	hypothetical protein	-0.161675	0.567685	-0.144166	0.600306
PA0926	hypothetical protein	-0.38248	0.160772	-0.318842	0.184711
PA0927	D-lactate dehydrogenase (fermentative)	-0.245585	0.282123	0.117676	0.612674
PA0928	sensor/response regulator hybrid	0.486364	0.00123006	0.0473374	0.796648
PA0929	two-component response regulator	0.432175	0.197955	0.441108	0.0973518
PA0930	two-component sensor	0.768229	0.00184239	0.620413	0.0045992
PA0931	ferric enterobactin receptor PirA	0.363913	0.260351	0.518835	0.0959469
PA0932	cysteine synthase B	-0.0589849	0.819176	0.0146673	0.951678
PA0933	probable RNA methyltransferase	-0.194703	0.347246	0.0336611	0.883095
PA0934	GTP pyrophosphokinase	-0.148141	0.400378	-0.0739282	0.670144
PA0935	conserved hypothetical protein	0.0922851	0.735685	-0.279685	0.212795
PA0936	lipopolysaccharide biosynthetic protein LpxO2	0.981795	8.2599e-10	-0.153825	0.392013
PA0937	conserved hypothetical protein	-0.542724	0.0397031	-0.689074	0.00205891
PA0938	Wzz2	0.307565	0.245248	-0.584894	0.0107079
PA0939	hypothetical protein	-0.116192	0.777537	-0.389247	0.277257
PA0940	hypothetical protein	-0.562449	0.0857475	-0.500539	0.0757918
PA0941	hypothetical protein	-0.641581	0.0686397	-0.41332	0.247585
PA0942	probable transcriptional regulator	0.170673	0.608559	0.16704	0.46747
PA0943	hypothetical protein	-0.154163	0.40828	-0.630667	2.13236e-06
PA0944	phosphoribosylaminoimidazole synthetase	-0.288915	0.134428	-0.498719	0.000879812
PA0945	phosphoribosylaminoimidazole synthetase	-0.478331	0.0650856	-0.508802	0.0181324
PA0946	hypothetical protein	0.0244345	0.900712	-0.360749	0.00652248
PA0947	conserved hypothetical protein	0.242807	0.5295	0.131074	0.749792
PA0948	hypothetical protein	-0.404362	0.0393448	-0.484114	0.00386422
PA0949	Trp repressor binding protein WrbA	-0.577179	0.00244138	-0.596974	2.59776e-05
PA0950	probable arsenate reductase	-0.734349	8.68864e-05	-0.679997	4.83793e-05
PA0951	probable ribonuclease	1.45245	5.39097e-17	0.645734	0.000209091
PA0951a	#N/A	0.453199	0.0798415	1.41337	1.16395e-14
PA0952	hypothetical protein	-0.57447	0.0988818	0.26272	0.574098
PA0953	probable thioredoxin	-0.0794684	0.832126	0.129593	0.673442
PA0954	probable acylphosphatase	0.0172913	0.962193	0.33551	0.231478
PA0955	hypothetical protein	0.0127224	0.956007	-0.12554	0.474554
PA0956	prolyl-tRNA synthetase	-0.306038	0.124153	-0.338577	0.0360256
PA0957	hypothetical protein	1.03221	0.000280336	0.753153	0.00792091
PA0958	Basic amino acid, basic peptide and imipenem outer membrane porin OprD precursor	-0.833098	0.000322101	-0.481503	0.0382124
PA0959	hypothetical protein	-0.422285	0.0575399	-0.295893	0.165455
PA0960	hypothetical protein	-0.401509	0.19513	-0.27502	0.323532
PA0961	probable cold-shock protein	0.82984	0.00690488	-0.606212	0.0807754
PA0962	DNA-binding protein from starved cells, Dps	-1.03682	0.0166802	-0.772557	0.0482455
PA0963	aspartyl-tRNA synthetase	-0.228235	0.228647	-0.112487	0.539852
PA0964	pqsR-mediated PQS regulator, PmpR	-0.673485	4.2199e-05	-0.489876	0.000623565
PA0965	Holliday junction resolvase RuvC	-0.379453	0.0580386	-0.286555	0.131005
PA0966	Holliday junction DNA helicase RuvA	-0.0421941	0.869647	-0.0577202	0.807845
PA0967	Holliday junction DNA helicase RuvB	0.0138287	0.962719	-0.117545	0.600306
PA0968	conserved hypothetical protein	-0.137716	0.537821	-0.613348	0.000286479
PA0969	TolQ protein	-0.129526	0.500202	-0.715528	7.52803e-07
PA0970	TolR protein	-0.0830639	0.686809	-0.661338	3.6396e-06
PA0971	TolA protein	0.254073	0.159955	-0.676615	3.44395e-06
PA0972	TolB protein	-0.650228	1.55875e-05	-0.784659	8.31534e-11
PA0973	Peptidoglycan associated lipoprotein OprL precursor	-0.984979	1.55171e-09	-0.805608	3.47894e-08
PA0974	conserved hypothetical protein	-0.829461	4.67199e-06	-0.753986	2.32536e-07
PA0975	probable radical activating enzyme	-0.261547	0.523341	-0.476554	0.187903
PA0976	conserved hypothetical protein	-0.738107	0.00987851	-0.923228	0.000549086
PA0978	conserved hypothetical protein	0.132527	0.72835	0.0933367	0.807299
PA0979	conserved hypothetical protein	-0.0498882	0.922003	-0.309301	0.417264
PA0981	hypothetical protein	-0.715635	0.224582	-1.69452	0.00103491
PA0982	hypothetical protein	0.527011	0.292105	0.591041	0.0172022
PA0983	conserved hypothetical protein	0.282205	0.465704	0.0528025	0.91444
PA0984	colicin immunity protein	0.231806	0.541981	-0.433102	0.209269
PA0985	pyocin S5	1.15745	0.000417971	-0.767846	0.00731511
PA0986	conserved hypothetical protein	1.05621	0.0890764	0.302801	0.726864
PA0987	conserved hypothetical protein	1.21718	0.0151171	0.500237	0.364313
PA0988	hypothetical protein	0.117405	0.693831	0.171407	0.585683
PA0989	hypothetical protein	0.479162	0.313134	-0.919007	0.0184743
PA0990	conserved hypothetical protein	0.588347	0.183551	0.201332	0.713724
PA0992	fimbrial subunit CupC1	-0.884445	0.00608888	-0.728316	0.00641151
PA0993	chaperone CupC2	0.293198	0.781062	-0.582335	0.607865
PA0994	usher CupC3	0.684084	0.08699	0.556026	0.156872
PA0995	methylated-DNA--protein-cysteine methyltransferase	0.135883	0.789712	0.274048	0.545121
PA0996	PqsA	-1.70523	5.68464e-11	-1.4232	5.84243e-12
PA0997	PqsB	-1.93609	2.61686e-15	-1.44035	1.69857e-12
PA0998	PqsC	-2.05056	5.75014e-20	-1.3924	5.70115e-14
PA0999	3-oxoacyl-[acyl-carrier-protein] synthase III	-1.42832	5.20399e-13	-1.10647	1.198e-12
PA1000	Quinolone signal response protein	-1.19182	9.36227e-07	-0.838793	1.37356e-05
PA1001	anthranilate synthase component I	-1.16323	2.94725e-06	-0.766558	4.76654e-06
PA1002	anthranilate synthase component II	-1.00016	0.000241778	-0.68367	7.76052e-05
PA1003	Transcriptional regulator MvfR	-0.73907	0.00536086	-0.524811	0.0267387
PA1004	quinolinate synthetase A	0.40801	0.108073	0.279725	0.245999
PA1005	putative beta-barrel assembly-enhancing protease	-0.245087	0.320761	-0.0484201	0.869324
PA1006	Protein PA1006	1.64213	1.90449e-07	0.276908	0.491501
PA1007	conserved hypothetical protein	1.82824	1.54544e-11	0.398859	0.225569
PA1008	bacterioferritin comigratory protein	-0.484995	0.00571433	-0.42594	0.00193247
PA1009	hypothetical protein	-0.535621	0.0011117	-0.47252	0.000779103
PA1010	dihydrodipicolinate synthase	-0.397268	0.0143692	-0.141101	0.425906
PA1011	hypothetical protein	-0.29949	0.0887913	-0.0452105	0.823051
PA1012	conserved hypothetical protein	-0.396918	0.0343058	-0.155844	0.421746
PA1013	phosphoribosylaminoimidazole-succinocarboxamide synthase	-0.643698	0.00067188	-0.624648	8.35395e-05
PA1014	1,2-glucosyltransferase WapB	-0.618499	0.0135132	-0.302634	0.175441
PA1015	probable transcriptional regulator	-0.660616	0.00195435	-0.287054	0.192583
PA1016	hypothetical protein	0.545551	0.00248356	0.226988	0.197324
PA1017	pimeloyl-CoA synthetase	0.598049	0.00201549	0.526642	0.00337387
PA1018	hypothetical protein	0.825171	0.00349569	0.694473	0.00278168
PA1019	cis,cis-muconate transporter MucK	1.23258	0.000583547	0.988261	0.00273112
PA1019a	#N/A	0.391944	0.486748	0.588641	0.169931
PA1020	probable acyl-CoA dehydrogenase	-0.115771	0.702208	0.122115	0.648026
PA1021	probable enoyl-CoA hydratase/isomerase	-0.437924	0.129059	0.0196462	0.95187
PA1022	probable acyl-CoA dehydrogenase	-0.537388	0.045239	0.065948	0.843988
PA1023	probable short-chain dehydrogenase	-1.0153	1.36758e-05	-0.659091	0.00178406
PA1024	NADH:quinone reductase	-0.629054	0.017132	0.190593	0.459922
PA1025	OpdD	0.000923804	0.999102	0.398387	0.240886
PA1026	hypothetical protein	0.678686	0.00706825	0.579576	0.0184997
PA1027	delta1-Piperideine-6-carboxylate dehydrogenase	-0.465968	0.18306	0.154932	0.676453
PA1028	L-Pipecolate oxidase	-0.0610211	0.889957	0.0867832	0.831698
PA1030	hypothetical protein	-0.418974	0.0439462	-0.319103	0.0801744
PA1031	conserved hypothetical protein	0.380028	0.0417222	0.310674	0.0536673
PA1032	QuiP	-0.198477	0.296076	-0.273284	0.0651368
PA1033	probable glutathione S-transferase	-0.687646	0.000344425	-0.348167	0.046425
PA1034	hypothetical protein	-0.0322824	0.915695	-0.204027	0.377012
PA1035	hypothetical protein	0.183114	0.374435	-0.0729961	0.787794
PA1036	hypothetical protein	-0.240202	0.335384	0.280922	0.264615
PA1037	conserved hypothetical protein	0.604103	0.272219	-0.1298	0.854504
PA1038	hypothetical protein	0.133882	0.659978	0.205928	0.453883
PA1039	conserved hypothetical protein	-0.271423	0.437361	-0.107606	0.748715
PA1040	hypothetical protein	-0.727677	0.0687367	-0.288121	0.473192
PA1041	probable outer membrane protein precursor	0.322837	0.434622	0.200783	0.691406
PA1042	conserved hypothetical protein	-0.477862	0.0150824	-0.699624	0.000872569
PA1043	hypothetical protein	-0.404195	0.0197426	-0.483144	0.00224637
PA1044	hypothetical protein	-0.27788	0.325133	-0.567538	0.0167539
PA1045	hypothetical protein	-0.154817	0.493654	0.128603	0.544947
PA1046	beta-agarase	0.589723	6.2427e-05	0.269517	0.0905322
PA1047	probable esterase	-0.181607	0.325917	0.0732476	0.669305
PA1048	probable outer membrane protein precursor	0.00327983	0.989849	-0.410225	0.00871744
PA1049	pyridoxine 5'-phosphate oxidase	-0.387814	0.314608	-0.00392657	0.992916
PA1050	conserved hypothetical protein	-0.19161	0.595773	0.314856	0.241128
PA1051	probable transporter	-0.131828	0.719001	-0.444934	0.157511
PA1052	conserved hypothetical protein	-0.207798	0.447668	0.253122	0.289581
PA1052a	#N/A	0.504193	0.128629	0.160928	0.658153
PA1053	conserved hypothetical protein	-0.485842	0.0299793	-0.410447	0.0381387
PA1054	ShaA	1.13079	5.73102e-09	0.0236209	0.928257
PA1055	ShaB	0.594262	0.0153129	-0.0129688	0.958107
PA1056	ShaC	0.653213	0.00132876	0.0911047	0.699559
PA1057	ShaD	0.232729	0.35771	-0.159126	0.490425
PA1058	ShaE	0.0471826	0.874331	-0.390904	0.0552982
PA1059	ShaF	0.0671408	0.851014	-0.208689	0.326196
PA1060	hypothetical protein	0.877643	3.317e-07	0.364756	0.0302853
PA1061	conserved hypothetical protein	-0.0485121	0.851014	-0.00228399	0.992774
PA1062	hypothetical protein	-0.0203797	0.940717	0.0411853	0.878165
PA1063	hypothetical protein	0.197811	0.442977	0.0513551	0.856099
PA1064	hypothetical protein	-0.576567	0.000114914	-0.16688	0.272525
PA1065	conserved hypothetical protein	0.298011	0.446184	0.485688	0.0786277
PA1066	probable short-chain dehydrogenase	-0.240029	0.540947	0.107168	0.816582
PA1067	probable transcriptional regulator	-0.00111467	0.998879	0.160668	0.609806
PA1068	probable heat shock protein (hsp90 family)	-0.0375177	0.874624	-0.31873	0.0834927
PA1069	hypothetical protein	-0.342338	0.158303	-0.563311	0.0104693
PA1070	branched-chain amino acid transport protein BraG	-0.757374	0.108375	-0.803922	0.0859576
PA1071	branched-chain amino acid transport protein BraF	-1.01369	0.00817871	-0.727014	0.0679732
PA1072	branched-chain amino acid transport protein BraE	-0.650611	0.0639588	-1.01303	0.0023144
PA1073	branched-chain amino acid transport protein BraD	-0.496547	0.194436	-1.21566	0.000735974
PA1074	branched-chain amino acid transport protein BraC	-0.409171	0.174214	-0.600453	0.034406
PA1075	hypothetical protein	-0.345124	0.176005	-0.0528551	0.805175
PA1076	hypothetical protein	-0.189297	0.705767	0.0574402	0.90524
PA1077	flagellar basal-body rod protein FlgB	0.0588087	0.844524	-0.211755	0.39542
PA1078	flagellar basal-body rod protein FlgC	-0.13484	0.625034	-0.332782	0.117849
PA1079	flagellar basal-body rod modification protein FlgD	-0.504823	0.0333957	-0.508837	0.00742714
PA1080	flagellar hook protein FlgE	-0.91198	2.3446e-09	-0.777943	4.33006e-08
PA1081	flagellar basal-body rod protein FlgF	-0.444288	0.0910594	-0.546675	0.0176062
PA1082	flagellar basal-body rod protein FlgG	-0.712645	5.09642e-05	-0.637919	3.31662e-05
PA1083	flagellar L-ring protein precursor FlgH	-0.424673	0.0205304	-0.590492	1.51661e-05
PA1084	flagellar P-ring protein precursor FlgI	-0.264912	0.132181	-0.322326	0.0381387
PA1085	flagellar protein FlgJ	-0.709329	1.78216e-06	-0.24905	0.156908
PA1086	flagellar hook-associated protein 1 FlgK	-0.839065	3.97261e-08	-0.363484	0.0197508
PA1087	flagellar hook-associated protein type 3 FlgL	-0.701508	5.53648e-05	-0.266465	0.0546443
PA1088	hypothetical protein	-0.548175	0.00868858	-0.100521	0.553775
PA1089	conserved hypothetical protein	-0.65333	0.00781865	-0.14741	0.507168
PA1090	hypothetical protein	-0.602613	0.0242487	-0.114405	0.658631
PA1091	flagellar glycosyl transferase, FgtA	-0.392859	0.0172935	0.17729	0.173555
PA1092	flagellin type B	-0.966754	1.74924e-10	-0.836741	4.8887e-11
PA1093	hypothetical protein	-0.650476	3.81373e-05	-0.606377	0.000324535
PA1094	flagellar capping protein FliD	-0.541199	0.000396216	-0.300565	0.0561641
PA1095	hypothetical protein	-0.706999	4.07121e-06	-0.492487	5.34215e-05
PA1096	hypothetical protein	-0.679341	0.00011914	-0.585391	3.23801e-05
PA1097	transcriptional regulator FleQ	-0.3032	0.0490373	0.00061918	0.995894
PA1098	two-component sensor	-0.14433	0.546435	-0.0212978	0.940446
PA1099	two-component response regulator	-0.545618	0.00634585	-0.231424	0.254708
PA1100	flagellar hook-basal body complex protein FliE	-0.266321	0.319563	-0.450096	0.0686541
PA1101	Flagella M-ring outer membrane protein precursor	-0.25118	0.135603	-0.412153	0.00257802
PA1102	flagellar motor switch protein FliG	-0.539623	0.00034481	-0.00304559	0.986977
PA1103	probable flagellar assembly protein	-0.455492	0.00377407	0.0319037	0.865676
PA1104	flagellum-specific ATP synthase FliI	-0.155256	0.447625	0.280669	0.0605698
PA1105	flagellar protein FliJ	0.143714	0.58734	0.38562	0.0317993
PA1106	hypothetical protein	0.558901	0.0656534	0.917308	0.00284395
PA1107	RoeA	0.974523	0.00474778	0.432312	0.350748
PA1108	probable major facilitator superfamily (MFS) transporter	1.0865	0.0404212	0.625157	0.263861
PA1109	probable transcriptional regulator	0.459115	0.0414629	0.416582	0.030251
PA1110	hypothetical protein	0.116154	0.668521	0.285676	0.21296
PA1111	hypothetical protein	1.68043	0.00182339	1.22434	0.0270126
PA1112	conserved hypothetical protein	0.436822	0.174334	0.410573	0.143154
PA1112a	#N/A	0.542706	0.0117359	0.189003	0.395226
PA1112b	#N/A	0.493678	0.119284	0.205204	0.533047
PA1113	ABC transporter	0.467015	0.0376247	0.107962	0.746079
PA1114	hypothetical protein	0.857979	0.00314099	0.621613	0.0179447
PA1115	hypothetical protein	0.742788	1.57305e-05	0.131769	0.51131
PA1116	hypothetical protein	0.145737	0.664747	0.411989	0.121081
PA1117	hypothetical protein	0.574002	0.0417355	0.519459	0.0361591
PA1118	hypothetical protein	0.653301	0.00893352	0.32383	0.318748
PA1119	YfiB	-0.0519515	0.830561	-0.644415	6.45352e-05
PA1120	diguanylate cyclase TpbB	0.370746	0.0361422	-0.203125	0.241612
PA1121	YfiR	0.549756	0.00334633	0.174473	0.36615
PA1123	hypothetical protein	0.7957	0.00258345	2.05816	2.27224e-12
PA1124	deoxyguanosinetriphosphate triphosphohydrolase	-0.207532	0.47743	0.126531	0.690198
PA1125	probable cobalamin biosynthetic protein	0.171296	0.549819	0.269581	0.263668
PA1126	hypothetical protein	0.155773	0.544246	-0.311775	0.149244
PA1127	probable oxidoreductase	0.092748	0.732128	0.244666	0.286077
PA1128	probable transcriptional regulator	-0.135156	0.55039	0.117778	0.580367
PA1129	fosfomycin resistance protein, FosA	-0.00643301	0.981174	0.13874	0.517395
PA1130	rhamnosyltransferase 2	-0.0330072	0.944848	-0.0255102	0.957117
PA1131	probable major facilitator superfamily (MFS) transporter	0.729609	0.0218535	-0.332539	0.290515
PA1132	hypothetical protein	0.626079	0.0536755	0.117005	0.738636
PA1133	hypothetical protein	0.650135	0.071935	0.457416	0.295283
PA1134	hypothetical protein	0.741295	0.195084	-0.113258	0.908034
PA1135	conserved hypothetical protein	-0.627284	0.156028	0.228202	0.578045
PA1136	probable transcriptional regulator	-0.527671	0.233852	0.23714	0.618566
PA1137	probable oxidoreductase	-0.000662259	0.999175	0.0870528	0.870022
PA1138	probable transcriptional regulator	-0.122438	0.756583	0.449344	0.0968559
PA1139	hypothetical protein	0.0600294	0.840619	0.187181	0.39066
PA1140	conserved hypothetical protein	-0.933347	1.65431e-08	-0.722736	1.49824e-06
PA1141	probable transcriptional regulator	-0.314214	0.141679	0.0469142	0.854504
PA1142	probable transcriptional regulator	0.797856	1.16754e-06	0.860878	1.12038e-09
PA1143	hypothetical protein	-0.182116	0.826834	-0.255609	0.72723
PA1144	probable major facilitator superfamily (MFS) transporter	0.722286	0.102405	0.0373366	0.951678
PA1145	probable transcriptional regulator	0.474302	0.0659134	0.683577	0.00264997
PA1146	probable iron-containing alcohol dehydrogenase	1.30186	0.00854289	1.5462	0.000974749
PA1147	probable amino acid permease	1.8982	4.62617e-19	2.00503	5.32054e-26
PA1148	exotoxin A precursor	0.133849	0.684576	-0.0325533	0.931585
PA1149	hypothetical protein	0.495181	0.391547	1.08094	0.041934
PA1150	pyocin S2	-0.176681	0.35978	-0.902116	3.29505e-10
PA1151	pyocin S2 immunity protein	-1.36026	9.12916e-10	-1.18173	1.82076e-09
PA1153	hypothetical protein	0.447929	0.280239	-0.17087	0.719975
PA1154	conserved hypothetical protein	0.911602	0.0104435	0.00782834	0.988533
PA1155	NrdB, tyrosyl radical-harboring component of class Ia ribonucleotide reductase	-1.0132	1.08717e-08	-0.555744	0.000880459
PA1156	NrdA, catalytic component of class Ia ribonucleotide reductase	-0.438082	0.0054145	-0.562948	3.09141e-05
PA1157	probable two-component response regulator	0.588495	0.0128997	0.53112	0.0107272
PA1158	probable two-component sensor	0.794467	0.000823748	0.474474	0.0490308
PA1159	probable cold-shock protein	-0.680155	0.0108041	-0.53184	0.045717
PA1160	hypothetical protein	-0.0217054	0.933947	-0.0281946	0.905793
PA1161	rRNA methyltransferase	-0.155166	0.448669	0.120832	0.499249
PA1162	succinyl-diaminopimelate desuccinylase	-0.413715	0.0485402	-0.0236025	0.920216
PA1163	NdvB	0.594335	0.0273669	-0.0624146	0.856508
PA1164	conserved hypothetical protein	0.566159	0.00494918	0.525053	0.000947378
PA1165	PcpS	-0.0479418	0.842472	0.192776	0.277634
PA1166	hypothetical protein	0.613884	0.193739	0.424109	0.295283
PA1167	hypothetical protein	-0.193604	0.649724	0.232399	0.548808
PA1168	hypothetical protein	-1.89996	0.00107658	-0.807343	0.0958463
PA1169	probable lipoxygenase	0.300105	0.407476	0.228999	0.435617
PA1170	conserved hypothetical protein	1.46557	2.48203e-08	0.414311	0.152057
PA1171	SltB2	0.0654015	0.743508	-0.086383	0.615841
PA1172	cytochrome c-type protein NapC	0.610409	0.183457	0.494131	0.261922
PA1173	cytochrome c-type protein NapB precursor	0.943962	0.0840861	0.75929	0.132596
PA1174	periplasmic nitrate reductase protein NapA	0.535978	0.08398	0.583705	0.0264576
PA1175	NapD protein of periplasmic nitrate reductase	0.130725	0.876417	0.784712	0.111246
PA1176	ferredoxin protein NapF	0.580778	0.0616819	0.76459	0.00436006
PA1177	periplasmic nitrate reductase protein NapE	0.7661	0.00972789	0.782774	0.00259224
PA1178	PhoP/Q and low Mg2+ inducible outer membrane protein H1 precursor	-0.441374	0.00919053	-0.702711	6.27059e-06
PA1179	two-component response regulator PhoP	0.192115	0.323619	-0.0418277	0.830507
PA1180	two-component sensor PhoQ	0.336446	0.0925398	-0.123141	0.591117
PA1181	conserved hypothetical protein	0.698087	6.50307e-07	0.394314	0.00251066
PA1182	probable transcriptional regulator	0.272592	0.232069	0.263587	0.153311
PA1183	C4-dicarboxylate transport protein	1.12806	0.0014304	0.318061	0.459803
PA1184	probable transcriptional regulator	0.35239	0.106265	0.770197	1.06985e-05
PA1185	probable glutathione S-transferase	0.466187	0.512075	0.806102	0.156372
PA1186	hypothetical protein	0.81528	0.0894454	1.01001	0.0184404
PA1187	probable acyl-CoA dehydrogenase	0.254804	0.608545	0.567766	0.143137
PA1188	hypothetical protein	0.0148246	0.974815	0.414883	0.208214
PA1189	conserved hypothetical protein	0.628832	0.035196	0.273614	0.459063
PA1190	conserved hypothetical protein	0.651674	0.0379295	-0.262118	0.513266
PA1191	hypothetical protein	0.0560925	0.94129	0.115415	0.870821
PA1192	conserved hypothetical protein	-0.82913	0.0001268	-0.330984	0.0963826
PA1193	hypothetical protein	-0.428812	0.0385098	-0.0665994	0.750606
PA1194	probable amino acid permease	0.348268	0.422649	0.30466	0.48347
PA1195	dimethylarginine dimethylaminohydrolase DdaH	0.747844	0.174656	0.71159	0.180541
PA1196	transcriptional regulator DdaR	0.0414099	0.980036	0.505783	0.67946
PA1197	hypothetical protein	0.373272	0.263437	0.643466	0.03431
PA1198	conserved hypothetical protein	0.0720379	0.888956	-0.543283	0.113629
PA1199	probable lipoprotein	-0.0613373	0.818206	-0.324739	0.0943182
PA1200	conserved hypothetical protein	0.0899043	0.614706	0.0729441	0.666429
PA1201	probable transcriptional regulator	-0.0505238	0.856039	0.0879224	0.74736
PA1202	probable hydrolase	2.62056	1.15565e-50	1.92971	2.01296e-18
PA1203	hypothetical protein	1.17232	4.79907e-07	0.73798	0.00525609
PA1204	NAD(P)H quinone oxidoreductase	0.565324	0.0129736	0.425795	0.0660261
PA1205	conserved hypothetical protein	0.624583	0.000917184	0.566801	0.00178406
PA1206	hypothetical protein	0.21914	0.45311	-0.196029	0.523641
PA1207	glutathione-regulated potassium-efflux system protein KefB	0.144931	0.470652	-0.15216	0.44131
PA1208	conserved hypothetical protein	0.219815	0.484244	0.230231	0.459289
PA1209	hypothetical protein	-0.118895	0.824234	0.335086	0.382445
PA1210	conserved hypothetical protein	0.312818	0.465704	0.501861	0.184711
PA1211	hypothetical protein	1.71227	0.00064498	1.3144	0.0108643
PA1212	probable major facilitator superfamily (MFS) transporter	0.944246	0.0981543	0.471814	0.448483
PA1213	hypothetical protein	0.185077	0.811667	-0.309633	0.669138
PA1214	hypothetical protein	-0.356241	0.483217	0.0483247	0.933011
PA1215	hypothetical protein	-0.595221	0.148131	-0.36026	0.376565
PA1216	hypothetical protein	-1.39311	0.000606717	-1.24044	0.000390415
PA1217	probable 2-isopropylmalate synthase	-0.341147	0.437464	-0.130998	0.792779
PA1218	hypothetical protein	0.154044	0.858246	0.382867	0.58397
PA1219	hypothetical protein	0.224662	0.824652	0.559782	0.507974
PA1220	hypothetical protein	0.270697	0.683208	0.611734	0.264583
PA1221	nonribosomal peptide synthetase	-0.333957	0.552404	-0.222483	0.710144
PA1222	probable membrane-bound lytic murein transglycolase A	0.159184	0.491552	-0.107489	0.576796
PA1223	probable transcriptional regulator	-0.0530362	0.899175	0.272324	0.381334
PA1224	probable NAD(P)H dehydrogenase	-0.389725	0.152475	0.0451983	0.898196
PA1225	FAD-dependent NADPH:quinone reductase	-0.905751	0.00332311	-0.62011	0.0269647
PA1226	probable transcriptional regulator	-0.486209	0.0740608	-0.303726	0.267737
PA1227	hypothetical protein	-0.236554	0.416119	0.233922	0.390536
PA1228	hypothetical protein	-0.896963	0.000327542	-0.344004	0.203341
PA1229	probable transcriptional regulator	-0.298911	0.35511	0.160873	0.600638
PA1230	hypothetical protein	1.85697	0.140254	1.73724	0.132485
PA1231	conserved hypothetical protein	1.18283	0.045773	1.34119	0.0130375
PA1232	hypothetical protein	1.21595	0.00040725	1.11179	0.000579265
PA1233	hypothetical protein	0.330633	0.685984	0.215451	0.798039
PA1234	hypothetical protein	0.333334	0.149672	0.397695	0.0441823
PA1235	probable transcriptional regulator	0.559336	0.0278334	0.941022	1.80617e-06
PA1236	probable major facilitator superfamily (MFS) transporter	0.990981	0.0649449	1.16621	0.0129798
PA1237	probable multidrug resistance efflux pump	0.7842	0.316074	0.837603	0.217513
PA1238	probable outer membrane component of multidrug efflux pump	0.641724	0.466384	1.47226	0.0132696
PA1239	hypothetical protein	0.107505	0.808672	0.15579	0.705177
PA1240	probable enoyl-CoA hydratase/isomerase	-0.379185	0.256765	-0.236671	0.476137
PA1241	probable transcriptional regulator	0.36915	0.317802	0.206971	0.553787
PA1242	SprP	0.88713	0.0019183	0.41179	0.138745
PA1243	probable sensor/response regulator hybrid	-0.0541237	0.828469	0.523445	0.000978406
PA1244	QslA	-0.24592	0.255811	0.365271	0.0392482
PA1245	AprX	-0.205711	0.260259	0.00391667	0.985103
PA1246	alkaline protease secretion protein AprD	-0.220708	0.390715	0.0663167	0.811705
PA1247	alkaline protease secretion protein AprE	-0.390625	0.140781	0.13484	0.598596
PA1248	Alkaline protease secretion outer membrane protein AprF precursor	-1.13332	0.000781028	-0.497972	0.155954
PA1249	alkaline metalloproteinase precursor	-0.945827	0.00395666	0.138179	0.699533
PA1250	alkaline proteinase inhibitor AprI	0.16918	0.321286	0.175655	0.23298
PA1251	probable chemotaxis transducer	-0.54811	0.299235	-0.0343104	0.939901
PA1252	DpkA	0.136895	0.647738	0.417243	0.0648343
PA1253	alpha-ketoglutaric semialdehyde dehydrogenase, LhpG	1.23471	0.0652341	1.31884	0.0378616
PA1254	delta1-pyrroline-4-hydroxy-2-carboxylate deaminase, LphC	0.418268	0.550428	-0.531731	0.449089
PA1255	D-hydroxyproline epimerase, LhpK	0.495425	0.493981	0.553729	0.420436
PA1256	ABC transporter ATP-binding protein, LhpO	0.0895083	0.920946	0.325491	0.659636
PA1257	amino acid ABC transporter membrane protein, LhpN	0.0990454	0.940829	0.918262	0.33606
PA1258	Permease of ABC transporter, LhpM	4.3614	0.0110278	4.42939	0.00693953
PA1259	LhpH	0.878167	0.123231	0.2423	0.736401
PA1260	ABC transporter periplasmic-binding protein, LhpP	-0.344361	0.642894	-1.26421	0.06287
PA1261	Transcriptional regulator, LhpR	0.234094	0.578478	0.32808	0.466428
PA1262	probable major facilitator superfamily (MFS) transporter	0.59665	0.307443	0.00955801	0.990291
PA1263	hypothetical protein	0.0939507	0.745233	0.578537	0.00480346
PA1264	probable transcriptional regulator	0.586043	0.0785958	0.703353	0.0422123
PA1265	hypothetical protein	1.04354	0.0147804	1.23724	0.00253824
PA1266	D-hydroxyproline dehydrogenase alpha-subunit, LphE	1.17699	0.0037708	0.361187	0.481728
PA1267	D-hydroxyproline dehydrogenase beta-subunit, LphB	0.891149	0.0788491	0.708698	0.171373
PA1268	Hydroxyproline 2-epimerase, LhpA	0.743266	0.0304998	0.554153	0.0910709
PA1269	probable transcriptional regulator	-0.169086	0.472476	-0.0783834	0.769538
PA1270	hypothetical protein	0.933047	0.00697251	-0.058975	0.913102
PA1271	probable tonB-dependent receptor	0.12326	0.626901	0.269826	0.212581
PA1272	cob(I)alamin adenosyltransferase	-0.28403	0.160972	0.111219	0.595445
PA1273	cobyrinic acid a,c-diamide synthase	-0.305768	0.138077	0.0733665	0.753225
PA1274	conserved hypothetical protein	-0.184123	0.41334	0.120559	0.582158
PA1275	cobalamin biosynthetic protein CobD	-0.0135192	0.956845	0.293182	0.04978
PA1276	cobalamin biosynthetic protein CobC	-0.462229	0.00590643	0.176689	0.214624
PA1277	cobyric acid synthase	-0.52366	0.00235338	0.195334	0.182265
PA1278	cobinamide kinase	-0.31258	0.12838	0.293861	0.0732101
PA1279	nicotinate-nucleotide--dimethylbenzimidazole phosphoribosyltransferase	-0.077458	0.760572	0.277028	0.135123
PA1280	hypothetical protein	0.127671	0.568279	0.256954	0.201471
PA1281	cobalamin (5'-phosphate) synthase	0.423051	0.0900809	0.412024	0.0876826
PA1282	probable major facilitator superfamily (MFS) transporter	0.760268	0.00318134	-0.227503	0.521918
PA1283	probable transcriptional regulator	-0.294693	0.293982	-0.160392	0.555142
PA1284	probable acyl-CoA dehydrogenase	0.194703	0.661219	0.231364	0.560452
PA1285	probable transcriptional regulator	-0.504552	0.0262958	-0.127678	0.540762
PA1286	probable major facilitator superfamily (MFS) transporter	0.144096	0.642127	0.245471	0.271073
PA1287	probable glutathione peroxidase	-0.186854	0.510729	-0.211472	0.457871
PA1288	oxylipin transporter	-0.650668	0.0015356	-0.820668	5.73083e-06
PA1289	hypothetical protein	-0.546512	0.319563	0.0257221	0.973176
PA1290	probable transcriptional regulator	-0.090123	0.84498	-0.258582	0.4611
PA1291	hypothetical protein	0.134781	0.693727	0.177216	0.567082
PA1292	probable 3-mercaptopyruvate sulfurtransferase	-0.428296	0.0602385	-0.230994	0.268595
PA1293	hypothetical protein	-0.339977	0.0691822	-0.536209	0.000657429
PA1294	ribonuclease D	-0.105834	0.697774	0.0971314	0.678155
PA1295	conserved hypothetical protein	0.052125	0.861767	0.0935814	0.67946
PA1296	probable 2-hydroxyacid dehydrogenase	1.1133	2.30588e-07	0.457421	0.0425107
PA1297	probable metal transporter	0.257781	0.34789	-0.4325	0.0906316
PA1298	conserved hypothetical protein	0.163958	0.623066	-0.0488773	0.890812
PA1299	conserved hypothetical protein	0.861496	0.0212	0.449483	0.253434
PA1300	HxuI	0.889342	0.0122332	0.684712	0.0418072
PA1301	HxuR	0.756008	0.00243982	0.698312	0.00530214
PA1302	HxuA	0.439048	0.0647063	0.475304	0.0229645
PA1303	signal peptidase	0.0501242	0.854407	0.106587	0.646779
PA1304	probable oligopeptidase	-0.548044	0.00130942	-0.00391338	0.98575
PA1305	hypothetical protein	0.20305	0.442984	-0.0039913	0.990291
PA1306	probable HIT family protein	0.0712286	0.73714	-0.0144322	0.948178
PA1307	conserved hypothetical protein	0.0709146	0.738689	0.0232809	0.906044
PA1308	hypothetical protein	0.37873	0.0353932	0.291576	0.0952359
PA1309	probable transcriptional regulator	0.198171	0.4563	0.468972	0.0392575
PA1310	2-aminoethylphosphonate:pyruvate aminotransferase	0.104923	0.879196	0.262813	0.673607
PA1311	2-phosphonoacetaldehyde hydrolase	0.228693	0.613761	0.397424	0.271445
PA1312	probable transcriptional regulator	0.373189	0.323385	0.395141	0.258575
PA1313	probable major facilitator superfamily (MFS) transporter	0.422788	0.273019	0.685458	0.0810047
PA1314	hypothetical protein	0.221171	0.550521	0.83164	0.0263689
PA1315	probable transcriptional regulator	-0.163285	0.628221	0.213739	0.509318
PA1316	probable major facilitator superfamily (MFS) transporter	0.764655	0.00387651	0.283341	0.326196
PA1317	cytochrome o ubiquinol oxidase subunit II	-0.891302	0.0361422	0.606265	0.163475
PA1318	cytochrome o ubiquinol oxidase subunit I	-0.943224	0.0196841	0.480118	0.283572
PA1319	cytochrome o ubiquinol oxidase subunit III	-0.747101	0.0465923	0.383758	0.343712
PA1320	cytochrome o ubiquinol oxidase subunit IV	-0.435698	0.272725	0.550367	0.147228
PA1321	cytochrome o ubiquinol oxidase protein CyoE	-0.560576	0.140703	0.782073	0.0315079
PA1322	probable TonB-dependent receptor	0.814618	0.148998	1.43444	0.00188088
PA1323	hypothetical protein	0.787841	0.0362938	-0.248035	0.623057
PA1324	hypothetical protein	1.0609	0.00453478	0.204348	0.639366
PA1325	conserved hypothetical protein	-0.330927	0.23734	-0.536142	0.0629107
PA1326	threonine dehydratase, biosynthetic	-0.67073	0.000717077	-0.912265	6.60434e-08
PA1327	probable protease	-0.290387	0.231978	-0.24815	0.241797
PA1328	probable transcriptional regulator	-0.0859279	0.863409	0.0191224	0.967085
PA1329	conserved hypothetical protein	-0.996263	0.111438	-0.911808	0.129268
PA1330	probable short-chain dehydrogenase	-0.711297	0.0401181	-1.01248	0.00194427
PA1331	conserved hypothetical protein	0.990044	5.32273e-06	0.258226	0.233749
PA1332	hypothetical protein	0.999771	0.000389694	0.200589	0.536439
PA1333	hypothetical protein	0.596257	0.0379295	0.0203797	0.957117
PA1334	probable oxidoreductase	0.416452	0.428953	0.146588	0.809056
PA1335	AauR	-0.305494	0.355208	0.0568646	0.841392
PA1336	AauS	-0.0868747	0.745233	0.277164	0.200996
PA1337	glutaminase-asparaginase	-1.30124	2.94156e-06	-0.804566	0.00581081
PA1338	gamma-glutamyltranspeptidase precursor	-1.16681	0.000157741	-0.594707	0.0637148
PA1339	AatP	-1.0878	2.3081e-06	-0.502894	0.0335343
PA1340	AatM	-1.3663	1.2165e-05	-0.860161	0.00822212
PA1341	AatQ	-1.41543	1.53103e-05	-0.982258	0.000904767
PA1342	putative acidic amino acid ABC transporter substrate-binding protein	-1.45753	5.25377e-07	-0.769455	0.0140321
PA1343	hypothetical protein	0.409074	0.244066	0.0153708	0.969583
PA1344	probable short-chain dehydrogenase	0.839205	0.0010352	0.249311	0.427999
PA1345	hypothetical protein	0.829526	0.0327078	0.710547	0.055184
PA1346	hypothetical protein	0.852	0.0472301	0.999604	0.0105692
PA1347	probable transcriptional regulator	0.317394	0.706623	0.136974	0.897233
PA1348	hypothetical protein	1.22236	0.000107326	1.02189	0.000174666
PA1349	conserved hypothetical protein	-0.193986	0.801333	0.785766	0.128449
PA1350	hypothetical protein	0.294801	0.503458	0.708987	0.0120802
PA1351	probable sigma-70 factor, ECF subfamily	1.31121	0.0278923	1.25447	0.0105592
PA1352	conserved hypothetical protein	0.27873	0.493654	-0.161234	0.756638
PA1353	hypothetical protein	-0.0436953	0.948205	-0.00463245	0.994417
PA1354	hypothetical protein	-0.262401	0.59849	0.20846	0.639275
PA1355	hypothetical protein	2.53795	0.0205307	2.81076	0.00573577
PA1356	hypothetical protein	0.523995	0.474537	1.16117	0.0330982
PA1357	conserved hypothetical protein	-0.634669	0.00151523	-0.282268	0.173684
PA1358	hypothetical protein	-0.1134	0.687088	-0.105548	0.699253
PA1359	transcriptional regulator	0.177083	0.550638	0.1993	0.453883
PA1360	conserved hypothetical protein	0.245871	0.432118	0.104864	0.774882
PA1361	NorM	0.777233	0.000624017	0.359455	0.131242
PA1362	hypothetical protein	0.604159	0.17607	0.465652	0.34411
PA1363	ECF sigma factor	0.719588	0.00181069	0.826666	0.000154966
PA1364	probable transmembrane sensor	0.736074	0.000393706	0.888423	1.18685e-07
PA1365	probable siderophore receptor	-0.0862958	0.786678	-0.0686844	0.785922
PA1366	hypothetical protein	0.261917	0.573284	0.640279	0.0876156
PA1367	hypothetical protein	-0.413804	0.118632	-0.197281	0.539407
PA1368	hypothetical protein	-0.282561	0.493007	0.305203	0.377617
PA1369	hypothetical protein	-0.707579	0.000641099	-0.469429	0.0146281
PA1370	hypothetical protein	-0.676951	0.0010319	-0.44786	0.017305
PA1371	hypothetical protein	-1.4485	1.28297e-10	-0.580453	0.00978
PA1372	hypothetical protein	-1.39391	2.78195e-15	-0.726958	4.43308e-06
PA1373	3-oxoacyl-acyl carrier protein synthase II	-0.277512	0.187712	0.00637105	0.979336
PA1374	hypothetical protein	-0.156213	0.702025	-0.0343125	0.929155
PA1375	erythronate-4-phosphate dehydrogenase	0.045413	0.84098	0.223212	0.179433
PA1376	isocitrate dehydrogenase kinase/phosphatase	-0.338157	0.377581	-0.109854	0.804898
PA1377	putative acetyltransferase	0.200346	0.527653	0.302047	0.26851
PA1378	hypothetical protein	0.604101	0.0224246	0.442355	0.0816711
PA1379	probable short-chain dehydrogenase	0.93942	0.0523865	0.892499	0.0480389
PA1380	probable transcriptional regulator	0.0546961	0.869558	0.562235	0.0192952
PA1381	hypothetical protein	0.460741	0.496142	0.721438	0.278739
PA1382	probable type II secretion system protein	0.57441	0.0141848	0.709054	0.000782454
PA1383	hypothetical protein	-0.528949	0.00680016	-0.606481	0.000327827
PA1384	UDP-glucose 4-epimerase	-0.199768	0.733001	-0.107813	0.854504
PA1385	probable glycosyl transferase	0.0296215	0.964724	0.132575	0.812893
PA1386	probable ATP-binding component of ABC transporter	-0.741703	0.0689321	-0.0971339	0.828781
PA1387	hypothetical protein	-0.384124	0.211702	0.00169282	0.995424
PA1388	hypothetical protein	-0.0066594	0.990293	0.483599	0.175254
PA1389	probable glycosyl transferase	0.578509	0.0310306	0.80458	0.000171155
PA1390	probable glycosyl transferase	0.342573	0.398647	0.619683	0.0944012
PA1391	probable glycosyl transferase	0.243655	0.500638	0.683618	0.0112068
PA1392	hypothetical protein	0.805557	0.0330241	1.01914	0.00992673
PA1393	adenosine 5'-phosphosulfate (APS) kinase	0.0759081	0.921181	-0.255558	0.66997
PA1394	hypothetical protein	0.790503	0.0454072	-0.0871353	0.870288
PA1395	hypothetical protein	0.857138	0.0256823	-0.186744	0.676726
PA1396	probable two-component sensor	0.787899	0.00332856	-0.20299	0.530914
PA1397	probable two-component response regulator	0.448246	0.0563039	0.524499	0.0133608
PA1398	hypothetical protein	0.699791	0.00157999	0.628003	0.00049682
PA1399	probable transcriptional regulator	0.086853	0.851014	0.158747	0.697161
PA1400	probable pyruvate carboxylase	0.671247	0.0136175	0.750343	0.000364214
PA1401	hypothetical protein	0.002442	0.997262	0.286449	0.392013
PA1402	hypothetical protein	-0.734683	0.0870023	-0.782473	0.0453669
PA1403	probable transcriptional regulator	0.0362235	0.909467	0.288908	0.324805
PA1404	hypothetical protein	0.561245	0.457673	0.0553563	0.950982
PA1405	probable helicase	0.339492	0.0741853	0.408923	0.010872
PA1406	hypothetical protein	0.0836827	0.79433	0.328598	0.197875
PA1407	hypothetical protein	-0.26212	0.455237	-0.280251	0.347108
PA1408	hypothetical protein	0.717505	0.033812	0.194042	0.679429
PA1409	acetylpolyamine aminohydrolase	-0.773562	0.0891166	0.0894346	0.868962
PA1410	probable periplasmic spermidine/putrescine-binding protein	-0.520733	0.278025	-0.207493	0.709446
PA1411	hypothetical protein	0.879694	8.5707e-05	0.747242	8.87997e-05
PA1412	hypothetical protein	0.230323	0.702362	1.01463	0.0140328
PA1413	probable transcriptional regulator	-0.197833	0.409574	0.143332	0.554992
PA1414	sRNA inducer of chronic infection X, SicX	1.12745	0.275127	1.40155	0.00123447
PA1415	hypothetical protein	0.311518	0.567685	-0.0705113	0.918387
PA1416	conserved hypothetical protein	-0.623085	0.186623	-1.11284	0.0138685
PA1417	probable decarboxylase	-0.932552	0.03987	-1.31624	0.00321122
PA1418	probable sodium:solute symport protein	-0.397181	0.653673	-1.83833	0.0166754
PA1419	probable transporter	-0.133842	0.809839	-1.06206	0.0167469
PA1420	hypothetical protein	-0.468869	0.204946	-0.886521	0.0103668
PA1421	guanidinobutyrase	-0.750548	0.0342291	-1.09655	0.00128074
PA1422	GbuR	0.482752	0.149703	0.364676	0.244853
PA1423	BdlA	0.27401	0.226747	0.0077233	0.976856
PA1424	hypothetical protein	0.444035	0.23623	0.693881	0.0272459
PA1424a	#N/A	0.163429	0.71882	0.417093	0.147995
PA1425	probable ATP-binding component of ABC transporter	-0.0397765	0.898573	0.305915	0.166885
PA1428	conserved hypothetical protein	0.786619	0.000212517	0.517389	0.0355249
PA1428a	#N/A	-0.460226	0.0317649	-0.0710398	0.766931
PA1429	probable cation-transporting P-type ATPase	0.536204	0.626011	0.392872	0.713563
PA1430	transcriptional regulator LasR	-0.319369	0.277474	-0.178072	0.472233
PA1431	regulatory protein RsaL	-0.867898	0.00342626	-0.672955	0.00384294
PA1432	autoinducer synthesis protein LasI	-1.39389	7.70327e-22	-0.222016	0.154432
PA1433	conserved hypothetical protein	0.718991	0.000129692	0.544637	0.00193068
PA1434	hypothetical protein	1.1854	2.82229e-11	0.639585	0.000959678
PA1435	probable Resistance-Nodulation-Cell Division (RND) efflux membrane fusion protein precursor	0.678858	0.0756414	0.0207222	0.96827
PA1436	probable Resistance-Nodulation-Cell Division (RND) efflux transporter	0.643698	0.068269	0.670292	0.0371889
PA1437	probable two-component response regulator	0.414072	0.261431	0.307101	0.435815
PA1438	probable two-component sensor	0.687376	0.00584132	0.300071	0.321602
PA1439	conserved hypothetical protein	1.60668	6.518e-12	1.05387	2.6801e-06
PA1440	hypothetical protein	1.31699	7.6915e-14	1.00289	8.83338e-10
PA1441	putative flagellar hook-length control protein FliK	-0.0612637	0.777926	-0.180498	0.25173
PA1442	conserved hypothetical protein	-0.0246926	0.94152	-0.273781	0.28998
PA1443	flagellar motor switch protein FliM	-0.156607	0.433773	-0.00891984	0.967905
PA1444	flagellar motor switch protein FliN	-0.0241716	0.926956	-0.113358	0.544947
PA1445	flagellar protein FliO	0.125023	0.506934	0.13804	0.452105
PA1446	flagellar biosynthetic protein FliP	0.106695	0.661802	-0.0416252	0.876973
PA1447	flagellar biosynthetic protein FliQ	-0.0363376	0.908147	0.0516299	0.866702
PA1448	flagellar biosynthetic protein FliR	0.118728	0.698005	0.235129	0.399824
PA1449	flagellar biosynthetic protein FlhB	0.641712	0.00434335	0.396286	0.0646272
PA1450	conserved hypothetical protein	0.775356	6.41005e-05	0.159205	0.539096
PA1451	conserved hypothetical protein	0.677837	0.00620187	0.0576076	0.876567
PA1452	flagellar biosynthesis protein FlhA	0.568377	0.0108041	-0.214336	0.361104
PA1453	flagellar biosynthesis protein FlhF	-0.189909	0.218435	0.0173944	0.925299
PA1454	flagellar synthesis regulator FleN	0.0247564	0.909136	0.225013	0.12609
PA1455	sigma factor FliA	-0.0317317	0.884451	0.169175	0.270147
PA1456	two-component response regulator CheY	-0.953359	1.42114e-08	-0.641583	0.000499278
PA1457	chemotaxis protein CheZ	-0.716213	1.21383e-05	-0.377895	0.0129242
PA1458	probable two-component sensor	-0.183478	0.382194	0.120186	0.507974
PA1459	probable methyltransferase	0.0841964	0.710904	0.0302853	0.889546
PA1460	MotC	0.608327	0.000782345	0.358376	0.0364453
PA1461	MotD	0.426807	0.0604281	0.0960795	0.669824
PA1462	probable plasmid partitioning protein	0.0968669	0.660134	0.156215	0.379506
PA1463	hypothetical protein	0.0384657	0.871052	0.121878	0.480757
PA1464	probable purine-binding chemotaxis protein	-0.416154	0.0567907	-0.498209	0.00355261
PA1465	hypothetical protein	-0.0860568	0.730056	-0.0626281	0.78889
PA1466	hypothetical protein	-0.140375	0.740222	-0.441343	0.214723
PA1467	hypothetical protein	0.512475	0.0222653	0.557772	0.00238511
PA1468	hypothetical protein	0.533299	0.095973	0.508546	0.0962485
PA1469	hypothetical protein	0.65877	0.0191009	0.601488	0.0442983
PA1470	probable short-chain dehydrogenase	0.473267	0.106757	0.362886	0.22758
PA1471	hypothetical protein	0.870016	0.00071833	-0.349019	0.235405
PA1472	conserved hypothetical protein	0.110418	0.72835	-0.160591	0.581841
PA1473	hypothetical protein	0.322208	0.168736	0.173442	0.504088
PA1474	hypothetical protein	0.594924	3.7034e-05	0.43605	0.00208007
PA1475	heme exporter protein CcmA	1.04181	8.74197e-05	0.344454	0.164528
PA1476	heme exporter protein CcmB	0.967043	1.5756e-05	0.112841	0.592711
PA1477	heme exporter protein CcmC	0.434422	0.0178682	-0.0995751	0.662475
PA1478	hypothetical protein	0.321397	0.102171	-0.0708469	0.756358
PA1479	cytochrome C-type biogenesis protein CcmE	0.31953	0.088632	0.0740271	0.732359
PA1480	cytochrome C-type biogenesis protein CcmF	0.366606	0.0401333	0.0885072	0.670886
PA1481	cytochrome C biogenesis protein CcmG	0.0466941	0.847804	0.0357068	0.885988
PA1482	cytochrome C-type biogenesis protein CcmH	0.189286	0.413734	-0.0687849	0.789915
PA1483	cytochrome c-type biogenesis protein	0.280485	0.204746	0.678934	0.000279631
PA1483a	#N/A	-0.0123761	0.959878	0.581866	0.000126987
PA1484	probable transcriptional regulator	0.443641	0.255434	0.485549	0.174384
PA1485	probable amino acid permease	1.31945	0.000914805	0.554584	0.242507
PA1486	beta-peptidyl aminopeptidase	-0.193704	0.653684	-0.307368	0.374223
PA1487	probable carbohydrate kinase	-0.41889	0.0471795	-0.0615616	0.809924
PA1488	hypothetical protein	-0.524528	0.021877	-0.147012	0.495924
PA1489	hypothetical protein	-0.444739	0.0412396	-0.116611	0.54818
PA1490	probable transcriptional regulator	-0.146728	0.655959	-0.138167	0.62128
PA1491	probable transporter	0.722988	0.133618	0.485244	0.327664
PA1492	hypothetical protein	0.0497165	0.948205	0.276194	0.654466
PA1493	sulfate-binding protein of ABC transporter	-0.527279	0.00859879	-0.581747	0.00108925
PA1494	mucoidy inhibitor gene A	-0.543049	0.0256714	-0.888826	1.30067e-06
PA1495	hypothetical protein	-0.0118419	0.972369	0.158388	0.521929
PA1496	probable potassium channel	0.503208	0.0324515	0.146487	0.570281
PA1497	probable transporter	0.632953	0.107822	0.0450062	0.930083
PA1498	pyruvate kinase I	0.513391	0.188	0.378112	0.407143
PA1499	conserved hypothetical protein	-0.523464	0.34745	-0.0236598	0.970485
PA1500	probable oxidoreductase	-1.12045	0.0025405	-1.16992	9.53344e-05
PA1501	conserved hypothetical protein	-0.478373	0.244538	-0.481748	0.180093
PA1502	glyoxylate carboligase	-0.231804	0.633763	-0.572237	0.133067
PA1503	hypothetical protein	1.04853	0.00768592	0.44501	0.374549
PA1504	probable transcriptional regulator	0.320308	0.182058	0.187599	0.354617
PA1505	molybdopterin biosynthetic protein A2	-0.144791	0.789836	-0.0360893	0.948748
PA1506	hypothetical protein	0.921577	5.32721e-05	0.683519	0.0034541
PA1507	probable transporter	0.523504	0.0990988	-0.143992	0.715175
PA1508	hypothetical protein	0.0291167	0.9387	-0.287674	0.295072
PA1509	immunity protein, TplEi	-0.150808	0.575707	-0.627791	0.00403895
PA1510	type 6 PGAP1-like effector, TplE	-0.359391	0.117859	-0.693356	0.000314655
PA1511	VgrG2a	-0.061777	0.806078	-0.136786	0.582797
PA1512	secreted protein Hcp	-0.534973	0.270027	-0.315435	0.503592
PA1513	hypothetical protein	-0.309172	0.148921	-1.32525	5.20552e-14
PA1514	ureidoglycolate hydrolaseYbbT	-0.673598	0.0017455	-1.17765	5.14784e-08
PA1515	allantoicase	-0.0833546	0.759458	-0.0357146	0.894645
PA1516	hypothetical protein	-0.578082	0.0397009	-0.286501	0.179021
PA1517	conserved hypothetical protein	-0.781408	0.0179193	-0.562656	0.0643796
PA1518	conserved hypothetical protein	-0.685387	0.00476999	-0.930171	2.33677e-05
PA1519	probable transporter	-0.0773182	0.853924	-0.934765	0.00499019
PA1520	Uric acid and glyoxylate metabolism regulator, UgmR	0.159533	0.423407	0.0382113	0.852894
PA1521	probable guanine deaminase	-0.188351	0.488898	-0.284865	0.16082
PA1522	hypothetical protein	0.0851883	0.808386	-0.0332147	0.920824
PA1523	xanthine dehydrogenase	-0.657896	0.0156958	-1.13933	3.12885e-07
PA1524	xanthine dehydrogenase	-0.051198	0.934375	-0.732321	0.0562078
PA1525	alkane-1-monooxygenase 2	0.794814	0.0718893	0.0194181	0.973915
PA1526	probable transcriptional regulator	-0.240106	0.218702	-0.0215797	0.926219
PA1527	conserved hypothetical protein	-0.139012	0.454273	0.225762	0.125795
PA1528	cell division protein ZipA	-0.0379793	0.873726	-0.303386	0.0813651
PA1529	DNA ligase	-0.579206	0.00276342	-0.350985	0.0582364
PA1530	hypothetical protein	-0.493239	0.0235424	-0.643283	9.85177e-05
PA1531	hypothetical protein	0.433153	0.275115	0.030851	0.953315
PA1532	DNA polymerase subunits gamma and tau	-0.275406	0.112896	-0.0752346	0.636684
PA1533	conserved hypothetical protein	-0.866413	9.36825e-06	-0.781514	6.00975e-07
PA1534	recombination protein RecR	-0.0526878	0.84498	-0.0398882	0.863001
PA1535	citronellyl-CoA dehydrogenase	0.684363	0.00118465	0.440252	0.0116196
PA1536	conserved hypothetical protein	-0.187087	0.652308	-0.0527487	0.90967
PA1537	probable short-chain dehydrogenase	-0.388978	0.540286	-0.226218	0.736658
PA1538	probable flavin-containing monooxygenase	-0.0693747	0.883382	-0.0529553	0.920824
PA1539	hypothetical protein	0.135853	0.608003	0.20852	0.371067
PA1540	conserved hypothetical protein	0.864873	0.00213502	-0.562647	0.0936822
PA1541	probable drug efflux transporter	1.18157	0.00121342	-0.442127	0.335835
PA1542	hypothetical protein	0.59924	0.126081	-0.0764751	0.900481
PA1543	adenine phosphoribosyltransferase	-0.0750678	0.824234	-0.130131	0.66769
PA1544	transcriptional regulator Anr	-0.166935	0.37526	-0.133803	0.446301
PA1545	hypothetical protein	-0.458626	0.0406536	-0.503902	0.00992306
PA1546	oxygen-independent coproporphyrinogen III oxidase	-0.376905	0.79433	0.0824532	0.945962
PA1547	hypothetical protein	0.772361	2.86609e-05	1.07147	4.19629e-11
PA1548	conserved hypothetical protein	0.62376	0.000962844	0.906796	1.67659e-07
PA1549	CopA2	0.742552	4.58198e-05	1.14528	7.69771e-11
PA1550	hypothetical protein	0.196934	0.331435	0.735717	1.62145e-05
PA1551	probable ferredoxin	0.199129	0.32725	0.373358	0.0333926
PA1552	Cytochrome c oxidase, cbb3-type, CcoP subunit	-0.915729	1.96654e-07	-0.963665	2.77743e-11
PA1552.1	Cytochrome c oxidase, cbb3-type, CcoQ subunit	-0.898244	1.19648e-08	-0.939415	7.91847e-13
PA1553	Cytochrome c oxidase, cbb3-type, CcoO subunit	-0.817901	5.28435e-07	-0.95661	4.11664e-14
PA1554	Cytochrome c oxidase, cbb3-type, CcoN subunit	-0.807189	2.21622e-06	-1.23656	7.34454e-16
PA1555	Cytochrome c oxidase, cbb3-type, CcoP subunit	0.467241	0.214093	1.68249	3.79277e-06
PA1555.1	Cytochrome c oxidase, cbb3-type, CcoQ subunit	0.365938	0.364394	1.62565	1.64539e-06
PA1556	Cytochrome c oxidase, cbb3-type, CcoO subunit	0.297007	0.460214	1.56287	4.76654e-06
PA1557	Cytochrome c oxidase, cbb3-type, CcoN subunit	0.126365	0.896262	1.29283	0.0659649
PA1558	hypothetical protein	-0.438757	0.0870126	-0.417858	0.0640264
PA1561	aerotaxis receptor Aer	-0.295262	0.433104	-0.443575	0.171135
PA1562	aconitate hydratase 1	-0.0852053	0.782976	0.012045	0.969201
PA1563	conserved hypothetical protein	-0.458662	0.00925856	-0.0519668	0.805981
PA1564	conserved hypothetical protein	-0.277976	0.1975	-0.0142762	0.951678
PA1565	FAD-dependent oxidoreductase	-0.884018	0.00122342	0.00233444	0.994417
PA1566	Glutamylpolyamine synthetase	-0.477584	0.213059	0.212876	0.547241
PA1567	conserved hypothetical protein	0.320976	0.527154	0.536316	0.212353
PA1568	conserved hypothetical protein	-0.551322	0.506436	-0.110997	0.905793
PA1569	probable major facilitator superfamily (MFS) transporter	0.00456223	0.995688	0.197997	0.790281
PA1570	probable transcriptional regulator	0.36675	0.0417522	0.513506	0.00103491
PA1571	hypothetical protein	-0.729964	0.0436168	-0.623041	0.0522974
PA1572	conserved hypothetical protein	0.495258	0.00231815	0.395111	0.00495454
PA1573	conserved hypothetical protein	0.519045	0.00514788	0.286772	0.126879
PA1574	conserved hypothetical protein	-0.627375	0.0299475	-0.302101	0.336558
PA1575	hypothetical protein	0.762434	0.00336806	0.622559	0.0201609
PA1576	probable 3-hydroxyisobutyrate dehydrogenase	-0.280914	0.281682	0.0639131	0.822557
PA1577	hypothetical protein	-0.238891	0.527325	-0.288263	0.37584
PA1578	hypothetical protein	0.515473	0.0560443	0.569737	0.0137105
PA1578a	#N/A	0.190208	0.697343	0.381757	0.393125
PA1579	putative lipid binding protein	-0.392833	0.0761817	-0.322463	0.153615
PA1580	citrate synthase	-0.292776	0.117818	-0.270444	0.0672954
PA1581	succinate dehydrogenase (C subunit)	0.13963	0.512904	-0.649445	0.000152706
PA1582	succinate dehydrogenase (D subunit)	0.0199557	0.917043	-0.666677	8.65798e-06
PA1583	succinate dehydrogenase (A subunit)	-0.15672	0.373937	-0.35953	0.00376608
PA1584	succinate dehydrogenase (B subunit)	-0.218102	0.211077	-0.395728	0.00207681
PA1585	2-oxoglutarate dehydrogenase (E1 subunit)	-0.690913	3.33924e-05	-0.351895	0.00932752
PA1586	dihydrolipoamide succinyltransferase (E2 subunit)	-0.865111	6.56351e-08	-0.417766	0.00212133
PA1587	dihydrolipoamide dehydrogenase Lpd	-1.03127	4.29311e-10	-0.538639	6.10002e-05
PA1588	succinyl-CoA synthetase beta chain	-1.40224	2.31982e-17	-0.843353	1.65337e-08
PA1589	succinyl-CoA synthetase alpha chain	-1.32797	2.55622e-14	-0.79726	5.46532e-08
PA1590	branched chain amino acid transporter	0.986871	0.000267596	-0.395979	0.174218
PA1591	hypothetical protein	0.919737	0.00713907	0.0378188	0.940603
PA1592	hypothetical protein	0.48933	0.16529	-0.864991	0.00195654
PA1593	hypothetical protein	0.437474	0.123	0.0634751	0.851896
PA1594	hypothetical protein	0.531029	0.0452203	0.119978	0.628801
PA1595	hypothetical protein	0.435907	0.0524484	0.226835	0.308764
PA1596	heat shock protein HtpG	-1.59027	7.1597e-09	-0.782775	2.61315e-12
PA1597	hypothetical protein	-1.31179	5.34838e-06	-0.301291	0.0529653
PA1598	conserved hypothetical protein	0.372011	0.438924	0.612084	0.219759
PA1599	probable transcriptional regulator	0.532918	0.111274	1.00292	0.000253944
PA1600	probable cytochrome c	-0.0772873	0.839011	-0.459028	0.14471
PA1601	probable aldehyde dehydrogenase	-0.227414	0.347246	-0.327482	0.123159
PA1602	probable oxidoreductase	-0.431126	0.347824	-0.516341	0.150871
PA1603	probable transcriptional regulator	0.216797	0.50378	0.0572998	0.884693
PA1604	hypothetical protein	0.345732	0.550148	0.330406	0.542329
PA1605	hypothetical protein	0.871478	0.0294071	0.548133	0.189233
PA1606	hypothetical protein	0.525405	0.474276	0.355444	0.648784
PA1607	biofilm oxidative stress regulator, BosR	0.590884	0.0133144	0.897191	6.33927e-06
PA1608	probable chemotaxis transducer	-0.0406297	0.856017	-0.16107	0.457204
PA1609	beta-ketoacyl-ACP synthase I	-0.295352	0.110417	-0.00141848	0.994417
PA1610	beta-hydroxydecanoyl-ACP dehydrase	-0.00269856	0.990564	0.0956729	0.61964
PA1611	hybrid sensor kinase	0.285975	0.115178	-0.0859736	0.61433
PA1612	hypothetical protein	0.404303	0.0290834	-0.0831596	0.733464
PA1613	hypothetical protein	0.129372	0.474302	-0.182283	0.296415
PA1614	glycerol-3-phosphate dehydrogenase, biosynthetic	-0.496209	0.00449509	-0.340922	0.0364453
PA1615	probable lipase	-0.572773	0.000860822	-0.231639	0.180348
PA1616	conserved hypothetical protein	-0.561017	0.000455884	-0.189397	0.23298
PA1617	probable AMP-binding enzyme	0.0298766	0.90301	0.0134802	0.953315
PA1618	thiolester hydrolase	-0.68615	0.0071562	-0.405359	0.147337
PA1619	probable transcriptional regulator	-0.0237281	0.94432	0.0216672	0.945468
PA1620	hypothetical protein	0.995498	0.00864763	-0.0603965	0.920824
PA1621	probable hydrolase	-0.00353329	0.989979	0.339668	0.0921699
PA1622	probable hydrolase	0.0176793	0.955876	0.443843	0.0544967
PA1623	conserved hypothetical protein	-0.713161	0.0160581	-0.453873	0.139264
PA1624	hypothetical protein	-0.328805	0.114136	-0.223407	0.286553
PA1625	conserved hypothetical protein	1.38442	1.13238e-09	0.889804	3.59567e-05
PA1626	probable major facilitator superfamily (MFS) transporter	0.184771	0.562077	-0.150721	0.658153
PA1627	probable transcriptional regulator	-0.0534545	0.867993	-0.0609095	0.812893
PA1628	probable 3-hydroxyacyl-CoA dehydrogenase	-0.875864	0.00049504	-0.164555	0.511452
PA1629	probable enoyl-CoA hydratase/isomerase	-0.535247	0.0827056	-0.07312	0.829584
PA1630	probable transcriptional regulator	-0.51302	0.0225404	-0.221604	0.21389
PA1631	probable acyl-CoA dehydrogenase	-0.0415801	0.893755	0.231526	0.317646
PA1632	KdpF protein	-0.493689	0.626901	-1.5656	0.127593
PA1633	potassium-transporting ATPase, A chain	-0.789042	0.0250888	-1.45128	2.35327e-06
PA1634	potassium-transporting ATPase, B chain	0.0242314	0.948309	-0.300772	0.356776
PA1635	potassium-transporting ATPase, C chain	-0.969712	0.0524971	-1.26408	0.013065
PA1636	two-component sensor KdpD	0.404342	0.0785958	0.60799	0.00445211
PA1637	two-component response regulator KdpE	0.0124135	0.973798	0.345589	0.120712
PA1638	conserved hypothetical protein	-0.586412	0.0564385	-0.14335	0.538803
PA1639	hypothetical protein	0.355082	0.122384	0.215753	0.371067
PA1640	conserved hypothetical protein	-0.0174884	0.949463	0.264396	0.213192
PA1641	hypothetical protein	0.960536	0.000917184	0.493728	0.10408
PA1642	selenophosphate synthetase	-0.418978	0.010884	0.0416857	0.831784
PA1643	conserved hypothetical protein	-0.215716	0.23824	0.189122	0.268894
PA1643a	#N/A	0.529546	0.0963814	0.514209	0.0776882
PA1644	conserved hypothetical protein	0.270523	0.164058	0.376542	0.0259304
PA1645	hypothetical protein	0.573296	0.0071806	0.461172	0.0123801
PA1646	probable chemotaxis transducer	0.729063	0.000455149	0.952525	4.09817e-08
PA1647	probable sulfate transporter	0.048451	0.965336	0.278918	0.639087
PA1648	probable oxidoreductase	-0.825185	0.0739581	-0.279666	0.553787
PA1649	probable short-chain dehydrogenase	0.136919	0.758305	0.302502	0.441863
PA1650	probable transporter	0.687383	0.0396742	0.782791	0.00850368
PA1651	probable transporter	0.67879	1.37971e-05	0.295846	0.153671
PA1652	hypothetical protein	0.0574688	0.878117	0.188411	0.493581
PA1653	probable transcriptional regulator	0.0166206	0.965336	0.518468	0.0448563
PA1654	probable aminotransferase	-0.25731	0.253387	0.271248	0.107016
PA1655	probable glutathione S-transferase	-0.199977	0.337135	0.351622	0.0137046
PA1656	HsiA2	0.317842	0.0543601	-0.0774079	0.756234
PA1657	HsiB2	-0.367917	0.132639	-0.613178	0.058146
PA1658	HsiC2	-0.394872	0.160128	-0.732174	0.0065932
PA1659	HsiF2	-0.222411	0.586082	-0.552519	0.0814448
PA1660	HsiG2	-0.074402	0.878003	-0.162377	0.646779
PA1661	HsiH2	-0.0965929	0.845392	-0.180848	0.544947
PA1662	clpV2	-0.017178	0.968444	-0.12333	0.679508
PA1663	Sfa2	-0.243342	0.41196	-0.147692	0.681597
PA1664	OrfX	-0.277686	0.398236	-0.82915	0.00524688
PA1665	Fha2	-0.389201	0.0990945	-0.69156	0.00204415
PA1666	Lip2	-0.535792	0.0373918	-0.697168	0.00376652
PA1667	HsiJ2	-0.249932	0.317462	-0.410766	0.0886474
PA1668	DotU2	-0.318702	0.32742	-0.979179	0.00342546
PA1669	IcmF2	0.0767896	0.779792	-0.534922	0.0299229
PA1670	Stp1	0.123897	0.618766	-0.129525	0.612234
PA1671	Stk1	0.293821	0.421501	-0.144767	0.74657
PA1672	hypothetical protein	0.989876	2.41112e-07	0.849367	1.54109e-06
PA1673	microoxic hemerythrin, Mhr	-0.0579343	0.972952	0.467476	0.724945
PA1674	GTP cyclohydrolase I precursor	-0.180961	0.520853	-0.233858	0.338483
PA1675	conserved hypothetical protein	0.00381385	0.991935	-0.00944581	0.976928
PA1676	hypothetical protein	0.0102445	0.976023	0.021843	0.948723
PA1677	conserved hypothetical protein	-0.525444	0.0105627	-0.272557	0.184254
PA1678	probable DNA methylase	-0.273164	0.26236	-0.129073	0.578164
PA1679	hypothetical protein	0.0716068	0.750063	0.0811767	0.772931
PA1680	hypothetical protein	0.866327	0.00293256	0.420688	0.110924
PA1681	chorismate synthase	-0.0815257	0.698548	0.0209717	0.925657
PA1682	probable MFS metabolite transporter	-0.0371514	0.899176	-0.02658	0.925299
PA1683	probable sugar aldolase	0.164355	0.383699	0.269292	0.0887692
PA1684	1,2-dihydroxy-3-keto-5-methylthiopentene dioxygenase MtnD	0.440738	0.0018314	0.426009	0.000418668
PA1685	enolase-phosphatase E-1	0.0776427	0.730217	0.1712	0.337429
PA1686	DNA-3-methyladenine glycosidase II	0.268671	0.316165	0.560558	0.0163357
PA1687	spermidine synthase	-0.671452	0.00255811	-0.518276	0.00847172
PA1688	hypothetical protein	-0.243857	0.31476	-0.82739	0.000591579
PA1689	conserved hypothetical protein	-0.19989	0.276993	-0.935391	1.04689e-09
PA1690	translocation protein in type III secretion	0.999368	0.00149166	1.84637	7.01751e-11
PA1691	translocation protein in type III secretion	0.817612	0.0395574	1.86631	1.90015e-10
PA1692	probable translocation protein in type III secretion	0.39831	0.384366	1.79448	9.82563e-11
PA1693	translocation protein in type III secretion	0.497735	0.142058	1.3733	4.43798e-15
PA1694	translocation protein in type III secretion	-0.135365	0.717993	2.04496	5.46824e-19
PA1695	translocation protein in type III secretion	-0.12562	0.73714	2.38803	1.74373e-23
PA1696	translocation protein in type III secretion	-0.0871667	0.844524	2.48114	2.06619e-25
PA1697	ATP synthase in type III secretion system	-0.317726	0.209218	2.3744	2.28659e-33
PA1698	Type III secretion outer membrane protein PopN precursor	-0.376665	0.206706	2.17107	9.67441e-26
PA1699	Pcr1	-0.302196	0.396217	2.28741	8.26025e-19
PA1700	Pcr2	-0.228834	0.506479	2.28163	6.27444e-20
PA1701	Pcr3	-0.0677173	0.869647	2.28864	1.91189e-18
PA1702	Pcr4	0.485745	0.327646	2.44889	3.81711e-11
PA1703	type III secretory apparatus protein PcrD	0.351987	0.18306	2.19244	1.09284e-34
PA1704	transcriptional regulator protein PcrR	0.320876	0.474302	2.01835	1.80798e-13
PA1705	regulator in type III secretion	-0.291393	0.555285	2.42339	3.87538e-22
PA1706	type III secretion protein PcrV	-0.451369	0.112896	2.27337	7.83152e-28
PA1707	regulatory protein PcrH	-0.433189	0.164698	1.71611	2.853e-11
PA1708	translocator protein PopB	-0.732196	0.00165833	1.01816	1.20204e-05
PA1709	Translocator outer membrane protein PopD precursor	-0.862913	0.000180126	1.21538	3.61743e-08
PA1710	ExsC, exoenzyme S synthesis protein C precursor.	0.10848	0.659032	1.82452	2.35742e-34
PA1711	ExsE	0.158367	0.467151	1.96453	1.86733e-38
PA1712	exoenzyme S synthesis protein B	0.116901	0.652983	1.92708	1.77127e-31
PA1713	transcriptional regulator ExsA	-0.345763	0.146028	1.41507	2.37212e-11
PA1714	ExsD	-0.0593027	0.815396	1.47684	1.23538e-22
PA1715	type III export apparatus protein	0.242137	0.435516	1.88155	3.40431e-25
PA1716	Type III secretion outer membrane protein PscC precursor	0.17205	0.475059	1.74832	2.49749e-29
PA1717	type III export protein PscD	0.136815	0.577053	1.87367	2.45662e-31
PA1718	type III export protein PscE	-0.366776	0.332966	1.42127	1.34339e-08
PA1719	type III export protein PscF	-0.420075	0.23622	1.3871	9.37284e-09
PA1720	type III export protein PscG	-0.280727	0.347535	1.32339	9.58826e-10
PA1721	type III export protein PscH	-0.10125	0.771474	1.4769	4.48642e-09
PA1722	type III export protein PscI	0.0627503	0.862059	1.56908	4.5165e-11
PA1723	type III export protein PscJ	0.0712464	0.786758	1.54028	4.0134e-16
PA1724	type III export protein PscK	0.143283	0.66308	1.59655	2.31919e-15
PA1725	type III export protein PscL	0.47939	0.136429	1.77244	1.76619e-13
PA1726	BglX	-0.08628	0.722376	-0.333818	0.0582364
PA1727	MucR	0.962987	2.73321e-06	0.332922	0.12609
PA1728	hypothetical protein	0.865899	1.56182e-07	0.80893	4.2395e-08
PA1729	conserved hypothetical protein	0.419549	0.023236	0.495146	0.00278298
PA1730	conserved hypothetical protein	0.438426	0.0718848	0.719086	0.00451681
PA1731	conserved hypothetical protein	-0.264952	0.506479	0.254869	0.485208
PA1732	conserved hypothetical protein	-0.347846	0.308342	0.0625535	0.868637
PA1733	conserved hypothetical protein	-0.573594	0.0518937	0.266254	0.38751
PA1734	hypothetical protein	-0.0476989	0.90608	0.121872	0.756358
PA1735	hypothetical protein	0.916961	4.54678e-05	0.288098	0.281817
PA1736	probable acyl-CoA thiolase	-0.0348314	0.937433	0.168319	0.634011
PA1737	probable 3-hydroxyacyl-CoA dehydrogenase	-0.174502	0.616968	-0.0345471	0.931302
PA1738	probable transcriptional regulator	-0.407046	0.125117	-0.0326727	0.905793
PA1739	probable oxidoreductase	0.216737	0.631568	0.371809	0.28998
PA1740	hypothetical protein	0.306331	0.506479	0.500181	0.230972
PA1741	hypothetical protein	-0.0423235	0.888482	0.0688368	0.783336
PA1742	Glutamine amidotransferase class I	-1.0712	0.00412853	-0.564299	0.117179
PA1743	hypothetical protein	0.511546	0.761237	0.340063	0.80924
PA1745	hypothetical protein	0.536774	0.331175	-0.0273659	0.969021
PA1746	hypothetical protein	0.429838	0.762572	-0.0234535	0.988533
PA1747	hypothetical protein	0.247969	0.762572	0.140845	0.894645
PA1748	probable enoyl-CoA hydratase/isomerase	-0.375944	0.147979	-0.28641	0.172346
PA1749	hypothetical protein	-0.113181	0.693727	-0.289336	0.275443
PA1750	phospho-2-dehydro-3-deoxyheptonate aldolase	-0.313706	0.0946788	-0.190593	0.245999
PA1751	hypothetical protein	0.433346	0.098965	0.718067	0.000369749
PA1752	hypothetical protein	0.556048	0.000776169	0.67997	1.66302e-06
PA1753	conserved hypothetical protein	0.744327	0.0037708	0.365776	0.170767
PA1754	transcriptional regulator CysB	0.159328	0.394617	-0.0829303	0.65377
PA1755	hypothetical protein	0.0514102	0.864282	0.240821	0.326768
PA1756	3'-phosphoadenosine-5'-phosphosulfate reductase	-0.93821	1.43387e-09	-0.327799	0.0175427
PA1757	homoserine kinase	-0.430451	0.147705	-0.483269	0.090621
PA1758	para-aminobenzoate synthase component I	0.0927241	0.684576	0.16896	0.261116
PA1759	probable transcriptional regulator	-0.15891	0.623066	0.0478945	0.886278
PA1760	probable transcriptional regulator	-0.587574	0.0831198	-0.146129	0.728682
PA1761	hypothetical protein	0.0177709	0.965336	-0.158387	0.654466
PA1762	hypothetical protein	0.00305758	0.995651	0.0779337	0.854964
PA1763	hypothetical protein	0.42031	0.58808	0.756113	0.263626
PA1764	hypothetical protein	0.314272	0.408739	0.188158	0.635267
PA1765	hypothetical protein	0.579112	0.0816071	0.259216	0.420277
PA1766	hypothetical protein	-0.102884	0.594983	-0.362912	0.0170653
PA1767	hypothetical protein	0.0741219	0.706448	-0.777726	9.66286e-08
PA1768	hypothetical protein	0.461512	0.144808	-0.591707	0.0863473
PA1769	conserved hypothetical protein	-0.306388	0.189103	-0.406396	0.0401032
PA1770	phosphoenolpyruvate synthase	0.217235	0.268121	0.00621102	0.978435
PA1771	EstX	0.558812	0.00507509	0.316059	0.119185
PA1772	probable methyltransferase	0.0245099	0.921564	-0.149281	0.44065
PA1773	CmaX protein	0.484516	0.0290834	-0.13482	0.572378
PA1774	CrfX protein	0.934505	3.11303e-05	-0.25689	0.306614
PA1775	conserved cytoplasmic membrane protein, CmpX protein	0.866805	6.28322e-06	-0.336546	0.0790591
PA1776	ECF sigma factor SigX	-0.828355	3.32951e-06	-1.09948	1.01974e-17
PA1777	Major porin and structural outer membrane porin OprF precursor	-1.01197	8.53383e-11	-1.04202	1.60427e-15
PA1778	uroporphyrin-III C-methyltransferase	0.170061	0.794446	0.295097	0.589279
PA1779	assimilatory nitrate reductase	0.35373	0.402856	0.147599	0.758364
PA1780	assimilatory nitrite reductase small subunit	0.0750988	0.924982	0.364947	0.561018
PA1781	assimilatory nitrite reductase large subunit	0.516561	0.421501	0.505768	0.405641
PA1782	probable serine/threonine-protein kinase	1.19662	0.00958237	1.44083	0.00293593
PA1783	nitrate transporter	2.05098	0.0375721	1.74678	0.110571
PA1784	hypothetical protein	-0.23234	0.736449	0.0650897	0.929901
PA1785	NasT	0.259373	0.636182	0.519997	0.248632
PA1786	NasS	-0.168845	0.644911	0.189726	0.53876
PA1787	aconitate hydratase 2	-0.974457	7.93854e-10	-0.615168	1.33592e-05
PA1788	hypothetical protein	-0.160283	0.555422	-0.0542119	0.817102
PA1789	hypothetical protein	-0.238212	0.885172	0.00971565	0.994757
PA1790	hypothetical protein	0.50311	0.0627328	0.266845	0.265246
PA1791	hypothetical protein	0.212439	0.523448	-1.18706	6.06977e-05
PA1792	conserved hypothetical protein	-0.812837	4.57966e-07	-0.757094	3.53757e-07
PA1793	peptidyl-prolyl cis-trans isomerase B	-1.2989	1.14855e-16	-1.09481	3.33957e-15
PA1794	glutaminyl-tRNA synthetase	-0.56764	0.000330665	-0.478396	0.000848861
PA1795	cysteinyl-tRNA synthetase	-0.408231	0.0104315	-0.358289	0.00858206
PA1796	5,10-methylene-tetrahydrofolate dehydrogenase / cyclohydrolase	-0.0865531	0.808531	-0.18262	0.571974
PA1797	hypothetical protein	0.000573995	0.998946	-0.312123	0.125571
PA1797a	#N/A	1.48053	7.1597e-09	0.534892	0.0371431
PA1798	two-component sensor, ParS	0.0553125	0.853009	-0.20789	0.48347
PA1799	two-component response regulator, ParR	-0.270497	0.304189	-0.415131	0.0880522
PA1800	trigger factor	-0.541139	0.00310532	-0.491781	0.003874
PA1801	ClpP	-0.698419	2.57723e-05	-0.584672	3.60664e-05
PA1802	ClpX	-0.449596	0.0036603	-0.341928	0.0150301
PA1803	Lon protease	-0.806275	4.93602e-08	-0.468357	3.20777e-05
PA1804	DNA-binding protein HU	-1.14672	1.06371e-12	-0.866293	4.75682e-09
PA1805	peptidyl-prolyl cis-trans isomerase D	-0.769702	5.54954e-08	-0.480512	0.000533228
PA1806	NADH-dependent enoyl-ACP reductase	-0.248452	0.422649	-0.450842	0.00563546
PA1807	NppD	-0.260839	0.139959	-0.188234	0.300279
PA1808	NppC	0.210628	0.276644	-0.197224	0.343406
PA1809	NppB	0.130458	0.534921	-0.432506	0.0052806
PA1810	NppA2	-0.000555178	0.998946	-0.551214	0.000297465
PA1811	NppA1	0.151815	0.641941	-0.126027	0.671199
PA1812	membrane-bound lytic murein transglycosylase D precursor	-0.591192	0.00914709	-0.457805	0.0261038
PA1813	probable hydroxyacylglutathione hydrolase	-0.464508	0.175469	-0.0516865	0.883756
PA1814	KerV	0.361536	0.0523777	0.32612	0.051555
PA1815	ribonuclease H	0.442429	0.164698	0.201638	0.533959
PA1816	DNA polymerase III, epsilon chain	0.165985	0.575778	0.163789	0.482765
PA1817	hypothetical protein	-0.0818257	0.869558	0.0756925	0.865867
PA1818	lysine decarboxylase	-0.0574099	0.881804	-0.264643	0.430448
PA1819	probable amino acid permease	0.799474	7.78411e-07	0.49007	0.00150004
PA1820	sodium/proton antiporter NhaB	0.117696	0.652762	-0.0147035	0.957977
PA1821	probable enoyl-CoA hydratase/isomerase	-0.626069	1.543e-05	-0.16349	0.336552
PA1822	hypothetical protein	-0.574844	3.32344e-05	-0.158117	0.284529
PA1823	NudC	-0.351811	0.015818	0.118198	0.406301
PA1824	conserved hypothetical protein	0.81739	0.0338472	0.132451	0.786193
PA1825	hypothetical protein	0.272799	0.308741	0.00119235	0.995642
PA1826	probable transcriptional regulator	0.201526	0.56222	0.223326	0.458309
PA1827	probable short-chain dehydrogenase	1.11328	0.00148667	1.00803	0.00430245
PA1828	probable short-chain dehydrogenase	-0.95879	3.94748e-07	-0.797229	2.04514e-06
PA1829	hypothetical protein	-0.732112	0.0019303	-0.397678	0.0977191
PA1830	hypothetical protein	-0.533079	0.0012632	-0.866321	2.47549e-12
PA1831	hypothetical protein	-0.389518	0.00907261	-0.591084	2.02398e-06
PA1832	probable protease	-0.546049	0.00186981	-0.663849	1.31999e-06
PA1833	probable oxidoreductase	-0.58524	0.00099274	-0.321241	0.0237668
PA1833a	#N/A	-0.228148	0.532092	0.145977	0.634196
PA1835	hypothetical protein	-0.449251	0.142058	-0.333963	0.239086
PA1836	probable transcriptional regulator	-0.155545	0.630665	-0.156584	0.60135
PA1837	hypothetical protein	-1.01932	4.95759e-05	-0.596141	2.96916e-05
PA1837a	#N/A	1.20571	2.88508e-07	1.10064	4.89806e-07
PA1838	sulfite reductase	-1.06786	1.12129e-09	-0.671129	4.3349e-06
PA1839	hypothetical protein	0.792274	0.0022474	0.817018	0.00128296
PA1840	hypothetical protein	-0.536724	0.00995605	-0.225578	0.267737
PA1841	hypothetical protein	-0.305	0.20673	-0.0674843	0.779489
PA1842	hypothetical protein	-0.490213	0.0116785	-0.169301	0.361542
PA1843	methionine synthase	-0.308354	0.062284	-0.0150979	0.940887
PA1844	Tse1	0.229245	0.647608	-1.37513	0.000974749
PA1845	Tsi1	0.498546	0.202585	-1.25924	0.000616627
PA1846	cis/trans isomerase	0.393429	0.0370048	-0.288354	0.166462
PA1847	NfuA	-0.87809	8.3101e-06	-0.7759	1.05724e-05
PA1848	probable major facilitator superfamily (MFS) transporter	0.675831	0.060099	0.512926	0.154843
PA1849	conserved hypothetical protein	0.778965	0.127322	0.647785	0.116149
PA1850	probable transcriptional regulator	0.204771	0.520128	0.4501	0.0983739
PA1851	hypothetical protein	1.32434	1.68995e-05	0.730244	0.0248157
PA1852	hypothetical protein	0.0950488	0.663661	0.222645	0.258575
PA1853	probable transcriptional regulator	0.834197	0.00036068	0.832481	7.112e-05
PA1854	conserved hypothetical protein	0.783945	0.138871	0.721514	0.116642
PA1855	hypothetical protein	1.63004	5.51387e-05	1.25533	0.00160562
PA1856	probable cytochrome oxidase subunit	1.03909	0.000133207	0.405293	0.178632
PA1857	conserved hypothetical protein	0.406417	0.0401261	-0.0715575	0.781554
PA1858	streptomycin 3''-phosphotransferase	-0.0507101	0.895557	0.04169	0.915225
PA1859	probable transcriptional regulator	-0.650914	0.0268731	-0.310674	0.219229
PA1860	hypothetical protein	0.555932	0.133447	0.402336	0.381471
PA1861	molybdenum transport protein ModC	0.629765	0.00106089	0.400418	0.0212817
PA1862	molybdenum transport protein ModB	0.826609	1.71614e-06	0.734381	1.5736e-06
PA1863	molybdate-binding periplasmic protein precursor ModA	0.492859	0.0273669	0.500212	0.0041248
PA1864	probable transcriptional regulator	0.100172	0.896691	-0.10132	0.859421
PA1865	Fanconi anemia-associated nuclease 1	0.0945558	0.659978	0.269462	0.130549
PA1866	hypothetical protein	0.202769	0.33032	0.356062	0.0364453
PA1866a	#N/A	-0.174699	0.661802	-0.146148	0.719004
PA1867	XphA	0.232708	0.695133	0.216932	0.719975
PA1868	secretion protein XqhA	0.459704	0.115812	0.484938	0.0638315
PA1869	Acp1	-0.0928703	0.811464	-1.0738	0.000120359
PA1870	hypothetical protein	1.02905	0.0587907	0.326938	0.613404
PA1871	LasA protease precursor	-0.137923	0.730632	0.099999	0.8043
PA1872	hypothetical protein	-0.00124994	0.998946	0.418586	0.298967
PA1873	hypothetical protein	1.34345	0.0499469	0.724638	0.350974
PA1874	hypothetical protein	0.569765	0.0156552	0.683163	0.000947378
PA1875	probable outer membrane protein precursor	0.519669	0.138991	0.635399	0.0369166
PA1876	probable ATP-binding/permease fusion ABC transporter	0.970775	0.000842347	1.2281	2.16739e-06
PA1877	probable secretion protein	1.15527	0.021226	1.12905	0.00737057
PA1878	hypothetical protein	0.167004	0.71459	0.265475	0.447464
PA1879	hypothetical protein	-0.0591729	0.900199	-0.0592847	0.89957
PA1880	probable oxidoreductase	-0.0156617	0.956245	0.235356	0.273257
PA1881	probable oxidoreductase	-0.166743	0.681525	0.378854	0.277634
PA1882	probable transporter	1.39024	0.0126299	1.13619	0.0536297
PA1883	probable NADH-ubiquinone/plastoquinone oxidoreductase	1.30761	6.95113e-06	1.26299	1.2662e-06
PA1884	transcriptional regulator	0.303477	0.282013	0.500273	0.111508
PA1885	conserved hypothetical protein	-0.626776	0.116315	0.115094	0.810089
PA1886	DNA polymerase II	-0.206364	0.261431	0.24842	0.10368
PA1887	hypothetical protein	-0.166851	0.809477	-0.659328	0.344172
PA1888	hypothetical protein	0.325549	0.444829	-0.446696	0.291189
PA1889	hypothetical protein	1.15678	3.87624e-06	0.128419	0.697248
PA1890	probable glutathione S-transferase	-0.25023	0.286567	-0.101016	0.697161
PA1891	hypothetical protein	0.927855	0.25103	0.284834	0.799451
PA1892	hypothetical protein	-0.376248	0.515456	-0.483115	0.397331
PA1893	hypothetical protein	-0.596276	0.142314	-0.606571	0.128449
PA1894	hypothetical protein	-0.776819	0.066009	-0.909915	0.010872
PA1895	hypothetical protein	-0.843627	0.04753	-0.450069	0.283594
PA1896	hypothetical protein	-0.596363	0.166297	-0.699104	0.10786
PA1897	hypothetical protein	-0.405251	0.353208	-1.10828	0.0133608
PA1898	quorum-sensing control repressor	0.403301	0.455352	-0.0806412	0.923036
PA1899	probable phenazine biosynthesis protein	-1.06706	0.195799	-1.62369	0.0259224
PA1900	probable phenazine biosynthesis protein	-1.99421	0.00460908	-1.25886	0.01777
PA1901	phenazine biosynthesis protein PhzC	0.466385	0.0450858	0.81966	2.75895e-06
PA1902	phenazine biosynthesis protein PhzD	0.102544	0.841413	0.251014	0.624433
PA1903	phenazine biosynthesis protein PhzE	-0.451454	0.266099	0.269408	0.502262
PA1904	probable phenazine biosynthesis protein	-0.0994754	0.862059	0.334955	0.470557
PA1905	probable pyridoxamine 5'-phosphate oxidase	0.676968	0.115812	1.05536	0.0107272
PA1906	hypothetical protein	0.43668	0.104064	0.548051	0.02485
PA1907	hypothetical protein	1.05869	0.0282238	1.26571	0.00446762
PA1908	probable major facilitator superfamily (MFS) transporter	1.62239	0.000231992	1.60136	0.000178251
PA1909	hypothetical protein	0.833677	0.112854	0.969529	0.0857442
PA1910	ferric-mycobactin receptor, FemA	0.575527	0.230338	0.866467	0.0523059
PA1911	sigma factor regulator, FemR	0.34431	0.299061	0.849813	0.00049682
PA1912	ECF sigma factor, FemI	-0.137117	0.691415	0.398468	0.0539267
PA1913	hypothetical protein	-0.478492	0.0283956	0.130606	0.560851
PA1914	conserved hypothetical protein	1.12795	0.240951	0.689532	0.492517
PA1915	hypothetical protein	0.690879	0.0229904	0.895726	0.000859339
PA1916	probable amino acid permease	0.74561	0.303862	0.389435	0.628279
PA1917	hypothetical protein	0.996155	0.479811	0.735911	0.32073
PA1918	hypothetical protein	0.56352	0.504102	1.03316	0.0679732
PA1919	class III (anaerobic) ribonucleoside-triphosphate reductase activating protein, 'activase', NrdG	1.73262	0.00369364	0.417643	0.785697
PA1920	class III (anaerobic) ribonucleoside-triphosphate reductase subunit, NrdD	0.54602	0.738434	-0.315515	0.736407
PA1921	hypothetical protein	-0.165196	0.868688	-0.194834	0.779137
PA1922	probable TonB-dependent receptor	-0.110579	0.872774	0.852737	0.0330982
PA1923	hypothetical protein	0.942501	0.0268736	0.95481	0.438654
PA1924	hypothetical protein	0.88874	0.479589	1.10933	0.215449
PA1925	hypothetical protein	0.0396242	0.979375	-0.0158578	0.947559
PA1926	Uncharacterized protein	-0.178068	0.393993	0.762249	0.00197473
PA1927	5-methyltetrahydropteroyltriglutamate-homocysteine S-methyltransferase	1.1075	4.54678e-05	0.573198	0.0100426
PA1928	ribosomal protein alanine acetyltransferase	0.735431	0.00233734	0.308099	0.288544
PA1929	hypothetical protein	0.609448	0.0329095	1.09857	0.128087
PA1930	probable chemotaxis transducer	0.767255	0.30382	1.2373	0.00463549
PA1931	probable ferredoxin	1.11048	0.029252	1.0365	0.0071952
PA1932	probable hydroxylase molybdopterin-containing subunit	1.3382	0.0007626	0.907366	0.000591579
PA1933	probable hydroxylase large subunit	0.86726	0.00342626	-0.369639	0.161776
PA1934	hypothetical protein	-0.919917	0.000241778	0.0966665	0.804898
PA1937	conserved hypothetical protein	-0.719321	0.0458729	-0.0427509	0.890487
PA1938	conserved hypothetical protein	-0.330141	0.226747	-0.439274	0.0174397
PA1939	hypothetical protein	-0.702609	0.000226628	-0.687746	0.00214589
PA1940	hypothetical protein	-0.505817	0.06658	-0.682711	0.000632664
PA1941	hypothetical protein	-0.337299	0.1937	0.058697	0.94584
PA1942	hypothetical protein	0.202551	0.785765	0.161213	0.685015
PA1943	hypothetical protein	0.0552684	0.914013	0.211488	0.405982
PA1944	hypothetical protein	0.293003	0.232992	0.16758	0.637679
PA1945	probable transcriptional regulator	0.452498	0.181563	0.409876	0.28998
PA1946	binding protein component precursor of ABC ribose transporter	0.603301	0.159543	-0.12908	0.76895
PA1947	ribose transport protein RbsA	0.421165	0.25101	-0.779776	0.00386606
PA1948	membrane protein component of ABC ribose transporter	-0.589261	0.0408933	-0.252005	0.408481
PA1949	ribose operon repressor RbsR	-0.437077	0.131355	0.101644	0.711331
PA1950	ribokinase	0.125987	0.637826	0.223346	0.724034
PA1951	FapF	-0.243568	0.752948	-0.0317565	0.982985
PA1952	FapE	0.24824	0.862802	1.06254	0.314355
PA1953	FapD	1.54456	0.112896	0.130807	0.854504
PA1954	FapC	0.767413	0.147944	-0.425858	0.713724
PA1955	FapB	0.627107	0.498727	1.13354	0.0832408
PA1956	FapA	1.49967	0.0273669	0.305363	0.104211
PA1957	hypothetical protein	0.379628	0.0730118	0.290001	0.104867
PA1958	probable transporter	0.440648	0.0192056	-0.51079	0.0422755
PA1959	bacitracin resistance protein	0.549681	0.0354072	0.351336	0.0458376
PA1960	hypothetical protein	0.5022	0.00807514	0.301228	0.283049
PA1961	probable transcriptional regulator	0.00473642	0.990293	-0.554385	0.0944012
PA1962	FMN-dependent NADH-azoreductase 2, AzoR2	-0.557058	0.132885	0.494884	0.161025
PA1963	hypothetical protein	0.378259	0.319563	-0.237574	0.226794
PA1964	probable ATP-binding component of ABC transporter	-0.142549	0.564251	0.529616	0.0132049
PA1965	hypothetical protein	0.592277	0.00742378	0.597316	0.0474287
PA1966	hypothetical protein	0.487569	0.137724	-0.770452	0.000244806
PA1967	hypothetical protein	-0.913184	0.000287086	0.189138	0.354617
PA1968	hypothetical protein	-0.0576018	0.823727	-0.501547	0.00213564
PA1969	hypothetical protein	-0.930541	1.41847e-07	0.484349	0.420277
PA1970	hypothetical protein	0.435581	0.455225	-0.111968	0.787681
PA1971	branched chain amino acid transporter BraZ	0.627696	0.0829279	0.689322	0.112177
PA1972	lipid A phosphoethanolamine transferase, EptA	1.09895	0.0103723	0.23928	0.214578
PA1973	pyrroloquinoline quinone biosynthesis protein F	0.0725224	0.76677	0.0721727	0.945924
PA1974	hypothetical protein	1.25342	0.0581264	-0.0333077	0.956099
PA1975	hypothetical protein	0.223488	0.65885	-0.0339998	0.96606
PA1977	hypothetical protein	1.33151	0.00832649	-0.603979	0.231478
PA1978	response regulator ErbR	0.385276	0.457673	1.06999	0.0786155
PA1979	sensor kinase, EraS	0.787625	0.241345	2.58929	0.000709203
PA1980	response regulator EraR	1.55332	0.115995	0.865195	0.223903
PA1981	hypothetical protein	0.850846	0.283576	1.06937	0.0226483
PA1982	quinoprotein ethanol dehydrogenase	1.52352	0.00124532	-0.30181	0.783483
PA1983	cytochrome c550	-0.125207	0.910963	-0.741934	0.197875
PA1984	NAD+ dependent aldehyde dehydrogenase ExaC	0.150959	0.851014	-0.891908	0.0180453
PA1985	pyrroloquinoline quinone biosynthesis protein A	-0.364773	0.451275	-0.657587	0.088248
PA1986	pyrroloquinoline quinone biosynthesis protein B	-0.363541	0.380453	0.0231841	0.951678
PA1987	pyrroloquinoline quinone biosynthesis protein C	0.0746063	0.849895	-0.167285	0.736401
PA1988	pyrroloquinoline quinone biosynthesis protein D	0.115725	0.823488	-0.220228	0.601223
PA1989	pyrroloquinoline quinone biosynthesis protein E	-0.30184	0.448669	-0.11571	0.84205
PA1990	PqqH	-0.0787718	0.892389	-0.281465	0.265995
PA1991	probable iron-containing alcohol dehydrogenase	-0.139	0.638953	-0.584123	0.0382124
PA1992	ErcS	-0.0487118	0.896395	0.171942	0.448598
PA1993	probable major facilitator superfamily (MFS) transporter	1.13526	3.62636e-09	0.267064	0.176739
PA1994	hypothetical protein	0.356841	0.103057	0.162512	0.370812
PA1995	hypothetical protein	0.0583965	0.804148	0.0624666	0.813189
PA1996	peptidyl-prolyl cis-trans isomerase C1	-0.130776	0.616554	0.117683	0.599632
PA1997	probable AMP-binding enzyme	-0.195848	0.454129	-0.169425	0.6672
PA1998	transcriptional regulator, DhcR	0.000428248	0.999175	0.420481	0.361913
[truncated: 3,558 more rows]

## Sheet: B
sRNA	log2FC_R529_Over_WT	log2FC_R588_Over_WT	start	stop	strand	type	length in nt	Reference to the studies in which it was found*
sRNA_00006	1.02311	1.35884	299094	299257	+	Antisense	163	[1]
sRNA_00017	1.27715	0.947392	723953	724096	+	InterCDS	143	[1]
sRNA_00018	2.1633	0.0759096	727303	727723	+	0	420	[1]
sRNA_00028	1.25206	-0.435092	1047152	1047439	-	Intergenic	287	[1]
SPA0003	1.63453	0.204881	3087671	3088086	+	0	415	[1,2]
sRNA_00080	1.01607	-0.338627	3265501	3265710	+	0	209	[1]
sRNA_00118	2.45793	0.674898	4791732	4791875	-	InterCDS	143	[1]
sRNA_00125	1.31359	0.702784	4937943	4938202	-	0	259	[1]
sRNA_00135	2.75546	2.01518	5203374	5203610	+	Intergenic	236	[1]
sRNA_00150	1.62567	0.266223	5541958	5542184	+	3'UTR_derived	226	[1]
sRNA_00155	1.40857	1.06357	5647596	5647793	+	Intergenic	197	[1]
sRNA_00168	1.93774	2.94291	5900144	5900273	-	5'UTR_derived	129	[1]
sRNA_00169	1.21896	1.01467	5917411	5917524	-	InterCDS	113	[1]
SPA0122	1.14265	0.746721	6183282	6183659	-	Antisense	377	[1-4]
*References
1. Wicke L, Ponath F, Coppens L, Gerovac M, Lavigne R, Vogel J. Introducing differential RNA-seq mapping to track the early infection phase for Pseudomonas phage ɸKZ. RNA Biol. 2021 Aug;18(8):1099-1110. doi: 10.1080/15476286.2020.1827785. Epub 2020 Oct 25. PMID: 33103565; PMCID: PMC8244752.
2. Ferrara S, Brugnoli M, De Bonis A, Righetti F, Delvillani F, Dehò G, Horner D, Briani F, Bertoni G. Comparative profiling of Pseudomonas aeruginosa strains reveals differential expression of novel unique and conserved small RNAs. PLoS One. 2012;7(5):e36553. doi: 10.1371/journal.pone.0036553. Epub 2012 May 10. PMID: 22590564; PMCID: PMC3349714.
3. Gómez-Lozano M, Marvig RL, Molin S, Long KS. Genome-wide identification of novel small RNAs in Pseudomonas aeruginosa. Environ Microbiol. 2012 Aug;14(8):2006-16. doi: 10.1111/j.1462-2920.2012.02759.x. Epub 2012 Apr 26. PMID: 22533370.
4. Chihara K, Bischler T, Barquist L, Monzon VA, Noda N, Vogel J, Tsuneda S. Conditional Hfq Association with Small Noncoding RNAs in Pseudomonas aeruginosa Revealed through Comparative UV Cross-Linking Immunoprecipitation Followed by High-Throughput Sequencing. mSystems. 2019 Dec 3;4(6):e00590-19. doi: 10.1128/mSystems.00590-19. PMID: 31796567; PMCID: PMC6890931.

## Sheet: C
Category	Term	Count	%	PValue	Genes	Fold Enrichment	Bonferroni	Benjamini	FDR
KEGG_PATHWAY	pae00405:Phenazine biosynthesis	10	5.46448	7.37718e-07	883098, 880625, 879540, 880518, 878211, 880760, 878421, 880660, 880689, 880721	8.50168	4.79506e-05	4.79517e-05	4.13122e-05
KEGG_PATHWAY	pae00310:Lysine degradation	5	2.73224	0.0164902	881913, 880917, 878680, 878532, 882090	4.8581	0.660675	0.128845	0.111005
KEGG_PATHWAY	pae00640:Propanoate metabolism	9	4.91803	0.000691451	877712, 878648, 878680, 882016, 880674, 882026, 879557, 882090, 882039	4.37229	0.0439642	0.0149814	0.0129071
KEGG_PATHWAY	pae00380:Tryptophan metabolism	5	2.73224	0.0387313	877856, 878591, 878680, 878532, 882090	3.77853	0.92328	0.179824	0.154925
KEGG_PATHWAY	pae02024:Quorum sensing	17	9.28962	7.53049e-06	883098, 879023, 879540, 878078, 878376, 878211, 878421, 878569, 880768, 880625, 880619, 880518, 880760, 880660, 880689, 880721, 881777	3.61322	0.000489364	0.000244741	0.000210854
KEGG_PATHWAY	pae00480:Glutathione metabolism	6	3.27869	0.0220207	882262, 877648, 882329, 879110, 879645, 877698	3.60071	0.764805	0.128845	0.111005
KEGG_PATHWAY	pae00220:Arginine biosynthesis	6	3.27869	0.0220207	880835, 882210, 880839, 882207, 878105, 878118	3.60071	0.764805	0.128845	0.111005
KEGG_PATHWAY	pae03010:Ribosome	11	6.01093	0.00126196	881749, 879626, 881779, 880142, 881770, 881728, 881811, 881778, 881810, 881754, 881753	3.30065	0.0788011	0.0205069	0.0176675
KEGG_PATHWAY	pae00250:Alanine, aspartate and glutamate metabolism	6	3.27869	0.0341049	881913, 880835, 880917, 880839, 882207, 878105	3.22169	0.895179	0.170524	0.146913
KEGG_PATHWAY	pae00630:Glyoxylate and dicarboxylate metabolism	8	4.37158	0.0237867	880637, 880835, 879491, 878591, 878532, 878105, 882090, 882467	2.72054	0.790875	0.128845	0.111005
KEGG_PATHWAY	pae01200:Carbon metabolism	13	7.10383	0.01459	883046, 878680, 878532, 879557, 882090, 877712, 882829, 880637, 878648, 882329, 882016, 882467, 882039	2.13913	0.615318	0.128845	0.111005
KEGG_PATHWAY	pae01230:Biosynthesis of amino acids	14	7.65027	0.0202462	878291, 880064, 878286, 878421, 878379, 878105, 882829, 880835, 881759, 882329, 880839, 879709, 880584, 880689	1.97005	0.735392	0.128845	0.111005

## Sheet: D
pathway_ID	pathway_name	gene_set_size	hits_in_geneset	expectedHits	p.value	Adjusted_p.value	OverUnder	hit_Symbols
pae02010	ABC transporters	205	15	8.15707	0.012555	0.732056	OVER	PA0204,lhpM,ccmA,sppB,pvdE,PA2596,lolE,betX,nosF,PA3448,opuCD,opuCB,fepG,PA4858,PA4859
pae00500	Starch and sucrose metabolism	16	3	0.636649	0.0233362	0.732056	OVER	PA2160,PA2164,PA2165

## Sheet: E
pathway_ID	pathway_name	gene_set_size	hits_in_geneset	expectedHits	p.value	Adjusted_p.value	OverUnder	hit_Symbols
pae02024	Quorum sensing	96	16	4.52356	4.83173e-06	0.000447637	OVER	agtA,agtB,agtC,agtD,pqsA,pqsB,pqsC,pqsD,braE,braD,phzA2,phzB2,rhlA,PA3822,phzA1,phzB1
pae00405	Phenazine biosynthesis	24	8	1.13089	7.0494e-06	0.000447637	OVER	pqsA,pqsB,pqsC,pqsD,phzA2,phzB2,phzA1,phzB1
pae00640	Propanoate metabolism	44	7	2.0733	0.00375184	0.158828	OVER	PA0493,PA0494,prpC,prpB,acsA,bkdA2,bkdB
pae00630	Glyoxylate and dicarboxylate metabolism	61	8	2.87435	0.0066855	0.212264	OVER	acsA,PA1500,pauA4,gcvT2,glyA2,gcvP2,gcvH2,PA3302
pae03060	Protein export	17	3	0.801047	0.0425972	0.885088	OVER	secF,secD,PA3822

## Sheet: F
Category	Term	Count	%	PValue	Genes	Fold Enrichment	Bonferroni	Benjamini	FDR
KEGG_PATHWAY	pae00625:Chloroalkane and chloroalkene degradation	4	1.79372	0.0013718	882121, 880053, 882076, 880475	15.8121	0.059904	0.020577	0.0201197
KEGG_PATHWAY	pae00500:Starch and sucrose metabolism	6	2.69058	0.000160977	881812, 881026, 881366, 880953, 880986, 881269	10.3767	0.00721835	0.00362197	0.00354148
KEGG_PATHWAY	pae03070:Bacterial secretion system	19	8.52018	1.11557e-09	878081, 883100, 883123, 882382, 878430, 879266, 879763, 879755, 879634, 877821, 879536, 881901, 878528, 881978, 879708, 880805, 880738, 880821, 878091	5.59312	5.02008e-08	5.02008e-08	4.90852e-08
KEGG_PATHWAY	pae00860:Porphyrin metabolism	6	2.69058	0.0353361	878428, 879538, 879408, 877708, 879762, 881871	3.19283	0.801883	0.397531	0.388697
KEGG_PATHWAY	pae00190:Oxidative phosphorylation	6	2.69058	0.0562253	883066, 879408, 879044, 9793391, 881501, 883049	2.81402	0.926027	0.506028	0.494783
